# Supplementary material for: Endophytic Bacterium Flexivirga meconopsidis sp. nov. with Plant Growth-Promoting Function, Isolated from the Seeds of Meconopsis integrifolia
Source: Microorganisms. 2023 Nov 30;11(12):2899. doi: 10.3390/microorganisms11122899 (PMC10745605; doi:10.3390/microorganisms11122899)
Supplement: Supplementary file 1 [file microorganisms-11-02899-s001.zip]

Archive with 2 entries (2 files):
- microorganisms-2692609-supplementary.pdf
- Supplementary materials Table S3.xlsx
