# Supplementary material for: Endophytic Bacterium Flexivirga meconopsidis sp. nov. with Plant Growth-Promoting Function, Isolated from the Seeds of Meconopsis integrifolia
Source: Microorganisms. 2023 Nov 30;11(12):2899. doi: 10.3390/microorganisms11122899 (PMC10745605; doi:10.3390/microorganisms11122899)
Supplement: Supplementary file 1 [file microorganisms-11-02899-s001.zip › Supplementary materials Table S3.xlsx]

## Sheet: Supernatant_Proteome.id.anno.al
ID	Accession	Gene Name	Description	GO_CC	GO_MF	GO_BP	KEGG
WP_265444202.1	WP_265444202.1|WP_265444202.1|WP_265444202.1		30S ribosomal protein S2 [Flexivirga sp. Q11]	GO:0015935,small ribosomal subunit	GO:0003735,structural constituent of ribosome	GO:0006412,translation	lmoi:VV02_11955,path:lmoi03010,Ribosome
WP_265445913.1	WP_265445913.1|WP_265445913.1|WP_265445913.1		type I methionyl aminopeptidase [Flexivirga sp. Q11]		GO:0070006,metalloaminopeptidase activity;GO:0046914,transition metal ion binding	GO:0070084,protein initiator methionine removal;GO:0006508,proteolysis
WP_265445939.1	WP_265445939.1|WP_265445939.1|WP_265445939.1		CHAP domain-containing protein [Flexivirga sp. Q11]		GO:0016788,hydrolase activity, acting on ester bonds
WP_265444271.1	WP_265444271.1|WP_265444271.1|WP_265444271.1		amidohydrolase family protein [Flexivirga sp. Q11]		GO:0016810,hydrolase activity, acting on carbon-nitrogen (but not peptide) bonds
WP_265445004.1	WP_265445004.1|WP_265445004.1|WP_265445004.1		ABC transporter substrate-binding protein [Flexivirga sp. Q11]
WP_265445010.1	WP_265445010.1|WP_265445010.1|WP_265445010.1		superoxide dismutase, Ni [Flexivirga sp. Q11]		GO:0016151,nickel cation binding;GO:0004784,superoxide dismutase activity
WP_279671692.1	WP_279671692.1|WP_279671692.1|WP_279671692.1		low specificity L-threonine aldolase [Flexivirga sp. Q11]		GO:0016829,lyase activity	GO:0006520,amino acid metabolic process	lmoi:VV02_07890,path:lmoi00260,Glycine, serine and threonine metabolism
WP_265442473.1	WP_265442473.1|WP_265442473.1|WP_265442473.1		ABC transporter substrate-binding protein [Flexivirga sp. Q11]
WP_265444929.1	WP_265444929.1|WP_265444929.1|WP_265444929.1		F0F1 ATP synthase subunit delta [Flexivirga sp. Q11]	GO:0005886,plasma membrane;GO:0045261,proton-transporting ATP synthase complex, catalytic core F(1)	GO:0046933,proton-transporting ATP synthase activity, rotational mechanism		lmoi:VV02_19480,path:lmoi00190,Oxidative phosphorylation
WP_279672166.1	WP_279672166.1|WP_279672166.1|WP_279672166.1		DUF3107 domain-containing protein [Flexivirga sp. Q11]		GO:0005524,ATP binding
WP_265445112.1	WP_265445112.1|WP_265445112.1|WP_265445112.1		DNA translocase FtsK [Flexivirga sp. Q11]	GO:0005886,plasma membrane	GO:0005524,ATP binding;GO:0003677,DNA binding	GO:0051301,cell division
WP_265446537.1	WP_265446537.1|WP_265446537.1|WP_265446537.1		M4 family metallopeptidase [Flexivirga sp. Q11]	GO:0005576,extracellular region	GO:0046872,metal ion binding;GO:0004222,metalloendopeptidase activity	GO:0006508,proteolysis	lmoi:VV02_03995,path:lmoi02024,Quorum sensing
WP_265446307.1	WP_265446307.1|WP_265446307.1|WP_265446307.1		deoxyribonuclease IV [Flexivirga sp. Q11]		GO:0003677,DNA binding;GO:0004519,endonuclease activity;GO:0008270,zinc ion binding	GO:0005975,carbohydrate metabolic process;GO:0006281,DNA repair	lmoi:VV02_15115,path:lmoi03410,Base excision repair
WP_265445911.1	WP_265445911.1|WP_265445911.1|WP_265445911.1		adenylate kinase [Flexivirga sp. Q11]	GO:0005737,cytoplasm	GO:0004017,adenylate kinase activity;GO:0005524,ATP binding	GO:0044209,AMP salvage;GO:0016310,phosphorylation	lmoi:VV02_21050,path:lmoi00230,Purine metabolism;lmoi:VV02_21050,path:lmoi00730,Thiamine metabolism
WP_265445890.1	WP_265445890.1|WP_265445890.1|WP_265445890.1		50S ribosomal protein L2 [Flexivirga sp. Q11]	GO:0015934,large ribosomal subunit	GO:0019843,rRNA binding;GO:0003735,structural constituent of ribosome;GO:0016740,transferase activity	GO:0006412,translation	lmoi:VV02_21140,path:lmoi03010,Ribosome
WP_265446742.1	WP_265446742.1|WP_265446742.1|WP_265446742.1		30S ribosomal protein S1 [Flexivirga sp. Q11]	GO:0005840,ribosome	GO:0003676,nucleic acid binding		lmoi:VV02_14450,path:lmoi03010,Ribosome
WP_265445988.1	WP_265445988.1|WP_265445988.1|WP_265445988.1		organic hydroperoxide resistance protein [Flexivirga sp. Q11]			GO:0006979,response to oxidative stress
WP_212755947.1	WP_212755947.1|WP_212755947.1|WP_212755947.1		MULTISPECIES: 50S ribosomal protein L21 [Flexivirga]	GO:0005737,cytoplasm;GO:1990904,ribonucleoprotein complex;GO:0005840,ribosome	GO:0019843,rRNA binding;GO:0003735,structural constituent of ribosome	GO:0006412,translation	lmoi:VV02_12525,path:lmoi03010,Ribosome
WP_265444704.1	WP_265444704.1|WP_265444704.1|WP_265444704.1		glycoside hydrolase family 13 protein [Flexivirga sp. Q11]		GO:0016787,hydrolase activity	GO:0005975,carbohydrate metabolic process	lmoi:VV02_18625,path:lmoi00052,Galactose metabolism;lmoi:VV02_18625,path:lmoi00500,Starch and sucrose metabolism
WP_279672553.1	WP_279672553.1|WP_279672553.1|WP_279672553.1		acyl-CoA dehydrogenase family protein [Flexivirga sp. Q11]		GO:0003995,acyl-CoA dehydrogenase activity;GO:0050660,flavin adenine dinucleotide binding
WP_265442902.1	WP_265442902.1|WP_265442902.1|WP_265442902.1		VOC family protein [Flexivirga sp. Q11]		GO:0016740,transferase activity
WP_265444926.1	WP_265444926.1|WP_265444926.1|WP_265444926.1		F0F1 ATP synthase subunit gamma [Flexivirga sp. Q11]	GO:0005886,plasma membrane;GO:0045261,proton-transporting ATP synthase complex, catalytic core F(1)	GO:0005524,ATP binding;GO:0046933,proton-transporting ATP synthase activity, rotational mechanism	GO:0042777,proton motive force-driven plasma membrane ATP synthesis	lmoi:VV02_19470,path:lmoi00190,Oxidative phosphorylation
WP_265443553.1	WP_265443553.1|WP_265443553.1|WP_265443553.1		sn-glycerol-3-phosphate ABC transporter ATP-binding protein UgpC [Flexivirga sp. Q11]		GO:0140359,ABC-type transporter activity;GO:0005524,ATP binding;GO:0016887,ATP hydrolysis activity	GO:0008643,carbohydrate transport	lmoi:VV02_07385,path:lmoi02010,ABC transporters
WP_265447170.1	WP_265447170.1|WP_265447170.1|WP_265447170.1		hypothetical protein [Flexivirga sp. Q11]
WP_279672181.1	WP_279672181.1|WP_279672181.1|WP_279672181.1		cysteine synthase A [Flexivirga sp. Q11]		GO:0004124,cysteine synthase activity	GO:0006535,cysteine biosynthetic process from serine	lmoi:VV02_24760,path:lmoi00920,Sulfur metabolism;lmoi:VV02_24760,path:lmoi00270,Cysteine and methionine metabolism
WP_279672329.1	WP_279672329.1|WP_279672329.1|WP_279672329.1		FKBP-type peptidyl-prolyl cis-trans isomerase [Flexivirga sp. Q11]		GO:0003755,peptidyl-prolyl cis-trans isomerase activity
WP_171153410.1	WP_171153410.1|WP_171153410.1|WP_171153410.1		MULTISPECIES: 30S ribosomal protein S19 [Flexivirga]	GO:0005737,cytoplasm;GO:0015935,small ribosomal subunit	GO:0019843,rRNA binding;GO:0003735,structural constituent of ribosome	GO:0006412,translation	lmoi:VV02_21135,path:lmoi03010,Ribosome
WP_279672350.1	WP_279672350.1|WP_279672350.1|WP_279672350.1		glucose-6-phosphate dehydrogenase assembly protein OpcA [Flexivirga sp. Q11]
WP_265447154.1	WP_265447154.1|WP_265447154.1|WP_265447154.1		beta-ketoacyl-ACP synthase II [Flexivirga sp. Q11]		GO:0004315,3-oxoacyl-[acyl-carrier-protein] synthase activity	GO:0006633,fatty acid biosynthetic process	lmoi:VV02_13290,path:lmoi00061,Fatty acid biosynthesis;lmoi:VV02_13290,path:lmoi00780,Biotin metabolism
WP_265445152.1	WP_265445152.1|WP_265445152.1|WP_265445152.1		arginine--tRNA ligase [Flexivirga sp. Q11]	GO:0005737,cytoplasm	GO:0004814,arginine-tRNA ligase activity;GO:0005524,ATP binding	GO:0006420,arginyl-tRNA aminoacylation	lmoi:VV02_25370,path:lmoi00970,Aminoacyl-tRNA biosynthesis
WP_123269553.1	WP_123269553.1|WP_123269553.1|WP_123269553.1		MULTISPECIES: HU family DNA-binding protein [Flexivirga]		GO:0003677,DNA binding;GO:0030527,structural constituent of chromatin
WP_265444115.1	WP_265444115.1|WP_265444115.1|WP_265444115.1		carbohydrate kinase family protein [Flexivirga sp. Q11]		GO:0016301,kinase activity;GO:0016773,phosphotransferase activity, alcohol group as acceptor	GO:0016310,phosphorylation	lmoi:VV02_17010,path:lmoi00230,Purine metabolism
WP_265445558.1	WP_265445558.1|WP_265445558.1|WP_265445558.1		class II fructose-bisphosphate aldolase [Flexivirga sp. Q11]	GO:0110165,cellular anatomical entity	GO:0004332,fructose-bisphosphate aldolase activity;GO:0008270,zinc ion binding	GO:0006096,glycolytic process	lmoi:VV02_06210,path:lmoi00010,Glycolysis / Gluconeogenesis;lmoi:VV02_06210,path:lmoi00030,Pentose phosphate pathway;lmoi:VV02_06210,path:lmoi00051,Fructose and mannose metabolism;lmoi:VV02_06210,path:lmoi00680,Methane metabolism
WP_265444571.1	WP_265444571.1|WP_265444571.1|WP_265444571.1		dipeptidase [Flexivirga sp. Q11]		GO:0070573,metallodipeptidase activity	GO:0006508,proteolysis
WP_265442650.1	WP_265442650.1|WP_265442650.1|WP_265442650.1		GH25 family lysozyme [Flexivirga sp. Q11]		GO:0003796,lysozyme activity	GO:0016998,cell wall macromolecule catabolic process;GO:0009253,peptidoglycan catabolic process
WP_265443313.1	WP_265443313.1|WP_265443313.1|WP_265443313.1		hypothetical protein [Flexivirga sp. Q11]	GO:0016020,membrane
WP_279672449.1	WP_279672449.1|WP_279672449.1|WP_279672449.1		aminotransferase class III-fold pyridoxal phosphate-dependent enzyme [Flexivirga sp. Q11]		GO:0030170,pyridoxal phosphate binding;GO:0008483,transaminase activity
WP_265445170.1	WP_265445170.1|WP_265445170.1|WP_265445170.1		S53 family peptidase [Flexivirga sp. Q11]		GO:0046872,metal ion binding;GO:0004252,serine-type endopeptidase activity	GO:0006508,proteolysis
WP_265447602.1	WP_265447602.1|WP_265447602.1|WP_265447602.1		5'-nucleotidase C-terminal domain-containing protein [Flexivirga sp. Q11]	GO:0110165,cellular anatomical entity	GO:0008663,2',3'-cyclic-nucleotide 2'-phosphodiesterase activity;GO:0008254,3'-nucleotidase activity;GO:0046872,metal ion binding;GO:0000166,nucleotide binding	GO:0009166,nucleotide catabolic process	lmoi:VV02_11400,path:lmoi00230,Purine metabolism;lmoi:VV02_11400,path:lmoi00240,Pyrimidine metabolism
WP_265444776.1	WP_265444776.1|WP_265444776.1|WP_265444776.1		SGNH/GDSL hydrolase family protein [Flexivirga sp. Q11]
WP_279672387.1	WP_279672387.1|WP_279672387.1|WP_279672387.1		phospholipase C, phosphocholine-specific [Flexivirga sp. Q11]		GO:0034480,phosphatidylcholine phospholipase C activity	GO:0016042,lipid catabolic process;GO:0044003,modulation by symbiont of host process	lmoi:VV02_03990,path:lmoi00562,Inositol phosphate metabolism;lmoi:VV02_03990,path:lmoi00564,Glycerophospholipid metabolism;lmoi:VV02_03990,path:lmoi00565,Ether lipid metabolism;lmoi:VV02_03990,path:lmoi02024,Quorum sensing
WP_265446073.1	WP_265446073.1|WP_265446073.1|WP_265446073.1		alpha/beta fold hydrolase [Flexivirga sp. Q11]		GO:0016787,hydrolase activity	GO:0016042,lipid catabolic process
WP_265445629.1	WP_265445629.1|WP_265445629.1|WP_265445629.1		hypothetical protein [Flexivirga sp. Q11]			GO:0005975,carbohydrate metabolic process
WP_265446642.1	WP_265446642.1|WP_265446642.1|WP_265446642.1		transaldolase [Flexivirga sp. Q11]	GO:0005737,cytoplasm	GO:0004801,transaldolase activity	GO:0005975,carbohydrate metabolic process;GO:0006098,pentose-phosphate shunt	lmoi:VV02_14595,path:lmoi00030,Pentose phosphate pathway
WP_265443947.1	WP_265443947.1|WP_265443947.1|WP_265443947.1		chlorite dismutase family protein [Flexivirga sp. Q11]		GO:0020037,heme binding;GO:0046872,metal ion binding;GO:0016634,oxidoreductase activity, acting on the CH-CH group of donors, oxygen as acceptor	GO:0006785,heme B biosynthetic process	lmoi:VV02_16225,path:lmoi00860,Porphyrin metabolism
WP_265446587.1	WP_265446587.1|WP_265446587.1|WP_265446587.1		glucose 1-dehydrogenase [Flexivirga sp. Q11]				lmoi:VV02_16165,path:lmoi00030,Pentose phosphate pathway
WP_265447388.1	WP_265447388.1|WP_265447388.1|WP_265447388.1		Rne/Rng family ribonuclease [Flexivirga sp. Q11]
WP_265445927.1	WP_265445927.1|WP_265445927.1|WP_265445927.1		50S ribosomal protein L17 [Flexivirga sp. Q11]	GO:1990904,ribonucleoprotein complex;GO:0005840,ribosome	GO:0003735,structural constituent of ribosome	GO:0006412,translation	lmoi:VV02_21000,path:lmoi03010,Ribosome
WP_265446556.1	WP_265446556.1|WP_265446556.1|WP_265446556.1		M20/M25/M40 family metallo-hydrolase [Flexivirga sp. Q11]		GO:0016787,hydrolase activity
WP_265446910.1	WP_265446910.1|WP_265446910.1|WP_265446910.1		ABC transporter substrate-binding protein [Flexivirga sp. Q11]	GO:0043190,ATP-binding cassette (ABC) transporter complex;GO:0042597,periplasmic space		GO:0055085,transmembrane transport	lmoi:VV02_13885,path:lmoi02024,Quorum sensing
WP_279672426.1	WP_279672426.1|WP_279672426.1|WP_279672426.1		immune inhibitor A [Flexivirga sp. Q11]		GO:0008233,peptidase activity	GO:0006508,proteolysis
WP_265445731.1	WP_265445731.1|WP_265445731.1|WP_265445731.1		5'-nucleotidase C-terminal domain-containing protein [Flexivirga sp. Q11]		GO:0000166,nucleotide binding;GO:0016791,phosphatase activity	GO:0009166,nucleotide catabolic process	lmoi:VV02_07160,path:lmoi00230,Purine metabolism;lmoi:VV02_07160,path:lmoi00240,Pyrimidine metabolism;lmoi:VV02_07160,path:lmoi00760,Nicotinate and nicotinamide metabolism
WP_265443945.1	WP_265443945.1|WP_265443945.1|WP_265443945.1		lamin tail domain-containing protein [Flexivirga sp. Q11]		GO:0003824,catalytic activity
WP_265444959.1	WP_265444959.1|WP_265444959.1|WP_265444959.1		N-acetylmuramoyl-L-alanine amidase [Flexivirga sp. Q11]		GO:0008745,N-acetylmuramoyl-L-alanine amidase activity	GO:0009253,peptidoglycan catabolic process
WP_265447218.1	WP_265447218.1|WP_265447218.1|WP_265447218.1		PhoX family phosphatase [Flexivirga sp. Q11]
WP_265444936.1	WP_265444936.1|WP_265444936.1|WP_265444936.1		serine hydroxymethyltransferase [Flexivirga sp. Q11]	GO:0005737,cytoplasm	GO:0004372,glycine hydroxymethyltransferase activity;GO:0008168,methyltransferase activity;GO:0030170,pyridoxal phosphate binding	GO:0019264,glycine biosynthetic process from serine;GO:0032259,methylation;GO:0035999,tetrahydrofolate interconversion	lmoi:VV02_19515,path:lmoi00630,Glyoxylate and dicarboxylate metabolism;lmoi:VV02_19515,path:lmoi00680,Methane metabolism;lmoi:VV02_19515,path:lmoi00260,Glycine, serine and threonine metabolism;lmoi:VV02_19515,path:lmoi00460,Cyanoamino acid metabolism;lmoi:VV02_19515,path:lmoi00670,One carbon pool by folate
WP_265447353.1	WP_265447353.1|WP_265447353.1|WP_265447353.1		alpha/beta hydrolase-fold protein [Flexivirga sp. Q11]		GO:0004144,diacylglycerol O-acyltransferase activity;GO:0050348,trehalose O-mycolyltransferase activity
WP_265443982.1	WP_265443982.1|WP_265443982.1|WP_265443982.1		peptidase C39 family protein [Flexivirga sp. Q11]
WP_265445604.1	WP_265445604.1|WP_265445604.1|WP_265445604.1		family 10 glycosylhydrolase [Flexivirga sp. Q11]
WP_279671773.1	WP_279671773.1|WP_279671773.1|WP_279671773.1		dipeptidase [Flexivirga sp. Q11]		GO:0016787,hydrolase activity
WP_265445541.1	WP_265445541.1|WP_265445541.1|WP_265445541.1		hypothetical protein [Flexivirga sp. Q11]
WP_265442780.1	WP_265442780.1|WP_265442780.1|WP_265442780.1		M36 family metallopeptidase [Flexivirga sp. Q11]		GO:0004222,metalloendopeptidase activity
WP_279672156.1	WP_279672156.1|WP_279672156.1|WP_279672156.1		elongation factor Tu [Flexivirga sp. Q11]	GO:0005737,cytoplasm	GO:0005525,GTP binding;GO:0003924,GTPase activity;GO:0003746,translation elongation factor activity
WP_279672363.1	WP_279672363.1|WP_279672363.1|WP_279672363.1		branched-chain amino acid ABC transporter substrate-binding protein [Flexivirga sp. Q11]				lmoi:VV02_14275,path:lmoi02010,ABC transporters;lmoi:VV02_14275,path:lmoi02024,Quorum sensing
WP_265446443.1	WP_265446443.1|WP_265446443.1|WP_265446443.1		M1 family metallopeptidase [Flexivirga sp. Q11]		GO:0008237,metallopeptidase activity;GO:0008270,zinc ion binding	GO:0006508,proteolysis
WP_265447197.1	WP_265447197.1|WP_265447197.1|WP_265447197.1		glutamate ABC transporter substrate-binding protein [Flexivirga sp. Q11]				lmoi:VV02_13255,path:lmoi02010,ABC transporters
WP_265445317.1	WP_265445317.1|WP_265445317.1|WP_265445317.1		phosphoenolpyruvate carboxykinase (GTP) [Flexivirga sp. Q11]	GO:0005737,cytoplasm	GO:0005525,GTP binding;GO:0016301,kinase activity;GO:0030145,manganese ion binding;GO:0004613,phosphoenolpyruvate carboxykinase (GTP) activity	GO:0006094,gluconeogenesis;GO:0016310,phosphorylation	lmoi:VV02_24625,path:lmoi00010,Glycolysis / Gluconeogenesis;lmoi:VV02_24625,path:lmoi00020,Citrate cycle (TCA cycle);lmoi:VV02_24625,path:lmoi00620,Pyruvate metabolism
WP_265447681.1	WP_265447681.1|WP_265447681.1|WP_265447681.1		LpqB family beta-propeller domain-containing protein [Flexivirga sp. Q11]
WP_265446731.1	WP_265446731.1|WP_265446731.1|WP_265446731.1		ABC transporter substrate-binding protein [Flexivirga sp. Q11]
WP_265445473.1	WP_265445473.1|WP_265445473.1|WP_265445473.1		molecular chaperone DnaK [Flexivirga sp. Q11]		GO:0005524,ATP binding;GO:0140662,ATP-dependent protein folding chaperone;GO:0051082,unfolded protein binding		lmoi:VV02_05685,path:lmoi03018,RNA degradation
WP_265445768.1	WP_265445768.1|WP_265445768.1|WP_265445768.1		RICIN domain-containing protein [Flexivirga sp. Q11]		GO:0030246,carbohydrate binding
WP_265446921.1	WP_265446921.1|WP_265446921.1|WP_265446921.1		iron ABC transporter substrate-binding protein [Flexivirga sp. Q11]
WP_265443633.1	WP_265443633.1|WP_265443633.1|WP_265443633.1		chaperonin GroEL [Flexivirga sp. Q11]	GO:0042603,capsule;GO:0009986,cell surface;GO:0005737,cytoplasm	GO:0005524,ATP binding;GO:0140662,ATP-dependent protein folding chaperone;GO:0016853,isomerase activity;GO:0051082,unfolded protein binding	GO:0042026,protein refolding	lmoi:VV02_08000,path:lmoi03018,RNA degradation;lmoi:VV02_09460,path:lmoi03018,RNA degradation
WP_279672443.1	WP_279672443.1|WP_279672443.1|WP_279672443.1		CapA family protein [Flexivirga sp. Q11]
WP_265447449.1	WP_265447449.1|WP_265447449.1|WP_265447449.1		DUF4185 domain-containing protein [Flexivirga sp. Q11]
WP_265447398.1	WP_265447398.1|WP_265447398.1|WP_265447398.1		alkaline phosphatase [Flexivirga sp. Q11]		GO:0016791,phosphatase activity		lmoi:VV02_04630,path:lmoi00730,Thiamine metabolism;lmoi:VV02_04630,path:lmoi00790,Folate biosynthesis;lmoi:VV02_04630,path:lmoi02020,Two-component system
WP_265445310.1	WP_265445310.1|WP_265445310.1|WP_265445310.1		hypothetical protein [Flexivirga sp. Q11]
WP_265443994.1	WP_265443994.1|WP_265443994.1|WP_265443994.1		beta-N-acetylglucosaminidase domain-containing protein [Flexivirga sp. Q11]		GO:0016231,beta-N-acetylglucosaminidase activity	GO:0005975,carbohydrate metabolic process;GO:0036211,protein modification process
WP_265445315.1	WP_265445315.1|WP_265445315.1|WP_265445315.1		hypothetical protein [Flexivirga sp. Q11]
WP_265442972.1	WP_265442972.1|WP_265442972.1|WP_265442972.1		hypothetical protein [Flexivirga sp. Q11]	GO:0016020,membrane
WP_265444435.1	WP_265444435.1|WP_265444435.1|WP_265444435.1		DUF2961 domain-containing protein [Flexivirga sp. Q11]
WP_265444254.1	WP_265444254.1|WP_265444254.1|WP_265444254.1		glycine betaine ABC transporter substrate-binding protein [Flexivirga sp. Q11]
WP_265447290.1	WP_265447290.1|WP_265447290.1|WP_265447290.1		hypothetical protein [Flexivirga sp. Q11]
WP_265444428.1	WP_265444428.1|WP_265444428.1|WP_265444428.1		polysaccharide deacetylase family protein [Flexivirga sp. Q11]		GO:0016810,hydrolase activity, acting on carbon-nitrogen (but not peptide) bonds	GO:0005975,carbohydrate metabolic process
WP_265443983.1	WP_265443983.1|WP_265443983.1|WP_265443983.1		M20/M25/M40 family metallo-hydrolase [Flexivirga sp. Q11]		GO:0004177,aminopeptidase activity;GO:0008235,metalloexopeptidase activity	GO:0006508,proteolysis
WP_265443263.1	WP_265443263.1|WP_265443263.1|WP_265443263.1		inorganic diphosphatase [Flexivirga sp. Q11]	GO:0005737,cytoplasm	GO:0004427,inorganic diphosphate phosphatase activity;GO:0000287,magnesium ion binding	GO:0006796,phosphate-containing compound metabolic process	lmoi:VV02_23185,path:lmoi00190,Oxidative phosphorylation
WP_265446107.1	WP_265446107.1|WP_265446107.1|WP_265446107.1		aminopeptidase P family protein [Flexivirga sp. Q11]		GO:0030145,manganese ion binding;GO:0070006,metalloaminopeptidase activity
WP_265445807.1	WP_265445807.1|WP_265445807.1|WP_265445807.1		50S ribosomal protein L7/L12 [Flexivirga sp. Q11]	GO:1990904,ribonucleoprotein complex;GO:0005840,ribosome	GO:0003735,structural constituent of ribosome	GO:0006412,translation	lmoi:VV02_21455,path:lmoi03010,Ribosome
WP_265444097.1	WP_265444097.1|WP_265444097.1|WP_265444097.1		Rieske 2Fe-2S domain-containing protein [Flexivirga sp. Q11]	GO:0005886,plasma membrane	GO:0051537,2 iron, 2 sulfur cluster binding;GO:0046872,metal ion binding;GO:0004497,monooxygenase activity;GO:0016705,oxidoreductase activity, acting on paired donors, with incorporation or reduction of molecular oxygen		lmoi:VV02_16965,path:lmoi00190,Oxidative phosphorylation
WP_265444148.1	WP_265444148.1|WP_265444148.1|WP_265444148.1		dihydrolipoyl dehydrogenase [Flexivirga sp. Q11]		GO:0004148,dihydrolipoyl dehydrogenase activity;GO:0050660,flavin adenine dinucleotide binding		lmoi:VV02_17155,path:lmoi00010,Glycolysis / Gluconeogenesis;lmoi:VV02_17155,path:lmoi00020,Citrate cycle (TCA cycle);lmoi:VV02_17155,path:lmoi00620,Pyruvate metabolism;lmoi:VV02_17155,path:lmoi00630,Glyoxylate and dicarboxylate metabolism;lmoi:VV02_17155,path:lmoi00640,Propanoate metabolism;lmoi:VV02_17155,path:lmoi00260,Glycine, serine and threonine metabolism;lmoi:VV02_17155,path:lmoi00280,Vali…
WP_279672349.1	WP_279672349.1|WP_279672349.1|WP_279672349.1		glucose-6-phosphate isomerase [Flexivirga sp. Q11]		GO:0097367,carbohydrate derivative binding;GO:0004347,glucose-6-phosphate isomerase activity	GO:1901135,carbohydrate derivative metabolic process;GO:0006094,gluconeogenesis;GO:0006096,glycolytic process	lmoi:VV02_14590,path:lmoi00010,Glycolysis / Gluconeogenesis;lmoi:VV02_14590,path:lmoi00030,Pentose phosphate pathway;lmoi:VV02_14590,path:lmoi00500,Starch and sucrose metabolism;lmoi:VV02_14590,path:lmoi00520,Amino sugar and nucleotide sugar metabolism
WP_265443840.1	WP_265443840.1|WP_265443840.1|WP_265443840.1		acetyl-CoA C-acetyltransferase [Flexivirga sp. Q11]		GO:0003985,acetyl-CoA C-acetyltransferase activity		lmoi:VV02_08990,path:lmoi00620,Pyruvate metabolism;lmoi:VV02_08990,path:lmoi00630,Glyoxylate and dicarboxylate metabolism;lmoi:VV02_08990,path:lmoi00650,Butanoate metabolism;lmoi:VV02_08990,path:lmoi00071,Fatty acid degradation;lmoi:VV02_08990,path:lmoi00280,Valine, leucine and isoleucine degradation;lmoi:VV02_08990,path:lmoi00310,Lysine degradation;lmoi:VV02_08990,path:lmoi00380,Tryptophan metab…
WP_171157440.1	WP_171157440.1|WP_171157440.1|WP_171157440.1		MULTISPECIES: multicopper oxidase family protein [Flexivirga]
WP_265443523.1	WP_265443523.1|WP_265443523.1|WP_265443523.1		phosphoglyceromutase [Flexivirga sp. Q11]		GO:0046538,2,3-bisphosphoglycerate-dependent phosphoglycerate mutase activity	GO:0006094,gluconeogenesis;GO:0006096,glycolytic process	lmoi:VV02_07275,path:lmoi00010,Glycolysis / Gluconeogenesis;lmoi:VV02_07275,path:lmoi00680,Methane metabolism;lmoi:VV02_07275,path:lmoi00260,Glycine, serine and threonine metabolism
WP_265445333.1	WP_265445333.1|WP_265445333.1|WP_265445333.1		FAD-binding protein [Flexivirga sp. Q11]		GO:0071949,FAD binding;GO:0016491,oxidoreductase activity
WP_279672254.1	WP_279672254.1|WP_279672254.1|WP_279672254.1		PHP domain-containing protein [Flexivirga sp. Q11]		GO:0003824,catalytic activity
WP_265443449.1	WP_265443449.1|WP_265443449.1|WP_265443449.1		MBL fold metallo-hydrolase [Flexivirga sp. Q11]
WP_265446561.1	WP_265446561.1|WP_265446561.1|WP_265446561.1		TerD family protein [Flexivirga sp. Q11]
WP_265444925.1	WP_265444925.1|WP_265444925.1|WP_265444925.1		F0F1 ATP synthase subunit beta [Flexivirga sp. Q11]	GO:0005886,plasma membrane;GO:0045261,proton-transporting ATP synthase complex, catalytic core F(1)	GO:0005524,ATP binding;GO:0016787,hydrolase activity;GO:0046933,proton-transporting ATP synthase activity, rotational mechanism;GO:0046961,proton-transporting ATPase activity, rotational mechanism		lmoi:VV02_19465,path:lmoi00190,Oxidative phosphorylation
WP_265445110.1	WP_265445110.1|WP_265445110.1|WP_265445110.1		CDP-diacylglycerol--glycerol-3-phosphate 3-phosphatidyltransferase [Flexivirga sp. Q11]	GO:0016020,membrane	GO:0008444,CDP-diacylglycerol-glycerol-3-phosphate 3-phosphatidyltransferase activity	GO:0008654,phospholipid biosynthetic process	lmoi:VV02_18130,path:lmoi00564,Glycerophospholipid metabolism
WP_171152712.1	WP_171152712.1|WP_171152712.1|WP_171152712.1		MULTISPECIES: cold-shock protein [Flexivirga]	GO:0005737,cytoplasm	GO:0003676,nucleic acid binding
WP_279672584.1	WP_279672584.1|WP_279672584.1|WP_279672584.1		BMP family ABC transporter substrate-binding protein [Flexivirga sp. Q11]	GO:0005886,plasma membrane			lmoi:VV02_10065,path:lmoi02010,ABC transporters
WP_265444433.1	WP_265444433.1|WP_265444433.1|WP_265444433.1		DUF4185 domain-containing protein [Flexivirga sp. Q11]
WP_265444927.1	WP_265444927.1|WP_265444927.1|WP_265444927.1		F0F1 ATP synthase subunit alpha [Flexivirga sp. Q11]	GO:0005886,plasma membrane;GO:0045261,proton-transporting ATP synthase complex, catalytic core F(1)	GO:0005524,ATP binding;GO:0046933,proton-transporting ATP synthase activity, rotational mechanism;GO:0046961,proton-transporting ATPase activity, rotational mechanism		lmoi:VV02_19475,path:lmoi00190,Oxidative phosphorylation
WP_265444845.1	WP_265444845.1|WP_265444845.1|WP_265444845.1		S53 family peptidase [Flexivirga sp. Q11]		GO:0046872,metal ion binding;GO:0004252,serine-type endopeptidase activity	GO:0006508,proteolysis
WP_265442534.1	WP_265442534.1|WP_265442534.1|WP_265442534.1		inositol-3-phosphate synthase [Flexivirga sp. Q11]		GO:0004512,inositol-3-phosphate synthase activity	GO:0006021,inositol biosynthetic process;GO:0008654,phospholipid biosynthetic process	lmoi:VV02_02585,path:lmoi00562,Inositol phosphate metabolism;lmoi:VV02_02585,path:lmoi00521,Streptomycin biosynthesis
WP_265443595.1	WP_265443595.1|WP_265443595.1|WP_265443595.1		DUF6421 family protein [Flexivirga sp. Q11]
WP_279671488.1	WP_279671488.1|WP_279671488.1|WP_279671488.1		NlpC/P60 family protein [Flexivirga sp. Q11]
WP_265444229.1	WP_265444229.1|WP_265444229.1|WP_265444229.1		N-acetylglucosamine/diacetylchitobiose ABC transporter substrate-binding protein [Flexivirga sp. Q11]				lmoi:VV02_05940,path:lmoi02010,ABC transporters
WP_265442744.1	WP_265442744.1|WP_265442744.1|WP_265442744.1		TerD family protein [Flexivirga sp. Q11]
WP_279671613.1	WP_279671613.1|WP_279671613.1|WP_279671613.1		acetate--CoA ligase [Flexivirga sp. Q11]		GO:0003987,acetate-CoA ligase activity;GO:0016208,AMP binding;GO:0005524,ATP binding;GO:0046872,metal ion binding	GO:0019427,acetyl-CoA biosynthetic process from acetate	lmoi:VV02_23565,path:lmoi00010,Glycolysis / Gluconeogenesis;lmoi:VV02_23565,path:lmoi00620,Pyruvate metabolism;lmoi:VV02_23565,path:lmoi00630,Glyoxylate and dicarboxylate metabolism;lmoi:VV02_23565,path:lmoi00640,Propanoate metabolism;lmoi:VV02_23565,path:lmoi00680,Methane metabolism
WP_265444625.1	WP_265444625.1|WP_265444625.1|WP_265444625.1		polyribonucleotide nucleotidyltransferase [Flexivirga sp. Q11]	GO:0005737,cytoplasm	GO:0000287,magnesium ion binding;GO:0004654,polyribonucleotide nucleotidyltransferase activity;GO:0003723,RNA binding	GO:0006402,mRNA catabolic process;GO:0006396,RNA processing	lmoi:VV02_18335,path:lmoi03018,RNA degradation
WP_265443513.1	WP_265443513.1|WP_265443513.1|WP_265443513.1		hypothetical protein [Flexivirga sp. Q11]
WP_279672231.1	WP_279672231.1|WP_279672231.1|WP_279672231.1		elongation factor G [Flexivirga sp. Q11]	GO:0005737,cytoplasm	GO:0005525,GTP binding;GO:0003924,GTPase activity;GO:0003746,translation elongation factor activity
WP_265447152.1	WP_265447152.1|WP_265447152.1|WP_265447152.1		acyl carrier protein [Flexivirga sp. Q11]	GO:0005737,cytoplasm	GO:0000036,acyl carrier activity		lmoi:VV02_13295,path:lmoi00061,Fatty acid biosynthesis
WP_265447564.1	WP_265447564.1|WP_265447564.1|WP_265447564.1		HU family DNA-binding protein [Flexivirga sp. Q11]		GO:0003677,DNA binding;GO:0030527,structural constituent of chromatin
WP_265443455.1	WP_265443455.1|WP_265443455.1|WP_265443455.1		M13-type metalloendopeptidase [Flexivirga sp. Q11]		GO:0046872,metal ion binding;GO:0004222,metalloendopeptidase activity	GO:0006508,proteolysis
WP_265445292.1	WP_265445292.1|WP_265445292.1|WP_265445292.1		penicillin-binding transpeptidase domain-containing protein [Flexivirga sp. Q11]	GO:0016020,membrane	GO:0008658,penicillin binding
WP_265442658.1	WP_265442658.1|WP_265442658.1|WP_265442658.1		hypothetical protein [Flexivirga sp. Q11]	GO:0016020,membrane
WP_265443414.1	WP_265443414.1|WP_265443414.1|WP_265443414.1		TlpA disulfide reductase family protein [Flexivirga sp. Q11]		GO:0016209,antioxidant activity;GO:0016491,oxidoreductase activity
WP_265448090.1	WP_265448090.1|WP_265448090.1|WP_265448090.1		hypothetical protein [Flexivirga sp. Q11]
WP_265445730.1	WP_265445730.1|WP_265445730.1|WP_265445730.1		TIGR03767 family metallophosphoesterase [Flexivirga sp. Q11]		GO:0016787,hydrolase activity
WP_265442925.1	WP_265442925.1|WP_265442925.1|WP_265442925.1		MMPL family transporter [Flexivirga sp. Q11]	GO:0016020,membrane
WP_265447240.1	WP_265447240.1|WP_265447240.1|WP_265447240.1		serine hydrolase [Flexivirga sp. Q11]
WP_265447686.1	WP_265447686.1|WP_265447686.1|WP_265447686.1		adenosylhomocysteinase [Flexivirga sp. Q11]	GO:0005737,cytoplasm	GO:0004013,adenosylhomocysteinase activity	GO:0006730,one-carbon metabolic process	lmoi:VV02_10765,path:lmoi00270,Cysteine and methionine metabolism
WP_279672588.1	WP_279672588.1|WP_279672588.1|WP_279672588.1		succinate dehydrogenase/fumarate reductase iron-sulfur subunit [Flexivirga sp. Q11]		GO:0051537,2 iron, 2 sulfur cluster binding;GO:0051538,3 iron, 4 sulfur cluster binding;GO:0051539,4 iron, 4 sulfur cluster binding;GO:0009055,electron transfer activity;GO:0046872,metal ion binding	GO:0006099,tricarboxylic acid cycle	lmoi:VV02_10030,path:lmoi00020,Citrate cycle (TCA cycle);lmoi:VV02_10030,path:lmoi00650,Butanoate metabolism;lmoi:VV02_10030,path:lmoi00190,Oxidative phosphorylation
WP_265446666.1	WP_265446666.1|WP_265446666.1|WP_265446666.1		type I glyceraldehyde-3-phosphate dehydrogenase [Flexivirga sp. Q11]		GO:0004365,glyceraldehyde-3-phosphate dehydrogenase (NAD+) (phosphorylating) activity;GO:0051287,NAD binding;GO:0050661,NADP binding	GO:0006006,glucose metabolic process	lmoi:VV02_14550,path:lmoi00010,Glycolysis / Gluconeogenesis
WP_265445172.1	WP_265445172.1|WP_265445172.1|WP_265445172.1		L,D-transpeptidase [Flexivirga sp. Q11]
WP_265444736.1	WP_265444736.1|WP_265444736.1|WP_265444736.1		DUF3618 domain-containing protein [Flexivirga sp. Q11]	GO:0016020,membrane
WP_171153449.1	WP_171153449.1|WP_171153449.1|WP_171153449.1		MULTISPECIES: 30S ribosomal protein S13 [Flexivirga]	GO:1990904,ribonucleoprotein complex;GO:0005840,ribosome	GO:0019843,rRNA binding;GO:0003735,structural constituent of ribosome;GO:0000049,tRNA binding	GO:0006412,translation	lmoi:VV02_21020,path:lmoi03010,Ribosome
WP_279671848.1	WP_279671848.1|WP_279671848.1|WP_279671848.1		aminopeptidase N [Flexivirga sp. Q11]		GO:0004177,aminopeptidase activity;GO:0008237,metallopeptidase activity;GO:0008270,zinc ion binding	GO:0006508,proteolysis	lmoi:VV02_18585,path:lmoi00480,Glutathione metabolism
WP_265447635.1	WP_265447635.1|WP_265447635.1|WP_265447635.1		hypothetical protein [Flexivirga sp. Q11]
WP_279672009.1	WP_279672009.1|WP_279672009.1|WP_279672009.1		DUF4185 domain-containing protein [Flexivirga sp. Q11]
WP_279672558.1	WP_279672558.1|WP_279672558.1|WP_279672558.1		malate dehydrogenase [Flexivirga sp. Q11]		GO:0030060,L-malate dehydrogenase activity	GO:0006108,malate metabolic process;GO:0006099,tricarboxylic acid cycle	lmoi:VV02_09835,path:lmoi00020,Citrate cycle (TCA cycle);lmoi:VV02_09835,path:lmoi00620,Pyruvate metabolism;lmoi:VV02_09835,path:lmoi00630,Glyoxylate and dicarboxylate metabolism;lmoi:VV02_09835,path:lmoi00680,Methane metabolism;lmoi:VV02_09835,path:lmoi00270,Cysteine and methionine metabolism
WP_265447160.1	WP_265447160.1|WP_265447160.1|WP_265447160.1		substrate-binding domain-containing protein [Flexivirga sp. Q11]				lmoi:VV02_22755,path:lmoi02010,ABC transporters
WP_279672348.1	WP_279672348.1|WP_279672348.1|WP_279672348.1		transketolase [Flexivirga sp. Q11]		GO:0000287,magnesium ion binding;GO:0004802,transketolase activity		lmoi:VV02_14600,path:lmoi00030,Pentose phosphate pathway
WP_265444891.1	WP_265444891.1|WP_265444891.1|WP_265444891.1		acetyl-CoA C-acetyltransferase [Flexivirga sp. Q11]		GO:0003985,acetyl-CoA C-acetyltransferase activity		lmoi:VV02_19370,path:lmoi00620,Pyruvate metabolism;lmoi:VV02_19370,path:lmoi00630,Glyoxylate and dicarboxylate metabolism;lmoi:VV02_19370,path:lmoi00650,Butanoate metabolism;lmoi:VV02_19370,path:lmoi00071,Fatty acid degradation;lmoi:VV02_19370,path:lmoi00280,Valine, leucine and isoleucine degradation;lmoi:VV02_19370,path:lmoi00310,Lysine degradation;lmoi:VV02_19370,path:lmoi00380,Tryptophan metab…
WP_265447782.1	WP_265447782.1|WP_265447782.1|WP_265447782.1		DUF4185 domain-containing protein [Flexivirga sp. Q11]
WP_265445749.1	WP_265445749.1|WP_265445749.1|WP_265445749.1		acetyl-CoA C-acetyltransferase [Flexivirga sp. Q11]		GO:0003985,acetyl-CoA C-acetyltransferase activity		lmoi:VV02_21645,path:lmoi00620,Pyruvate metabolism;lmoi:VV02_21645,path:lmoi00630,Glyoxylate and dicarboxylate metabolism;lmoi:VV02_21645,path:lmoi00650,Butanoate metabolism;lmoi:VV02_21645,path:lmoi00071,Fatty acid degradation;lmoi:VV02_21645,path:lmoi00280,Valine, leucine and isoleucine degradation;lmoi:VV02_21645,path:lmoi00310,Lysine degradation;lmoi:VV02_21645,path:lmoi00380,Tryptophan metab…
WP_265442912.1	WP_265442912.1|WP_265442912.1|WP_265442912.1		VOC family protein [Flexivirga sp. Q11]
WP_279671309.1	WP_279671309.1|WP_279671309.1|WP_279671309.1		M23 family metallopeptidase [Flexivirga sp. Q11]
WP_265444689.1	WP_265444689.1|WP_265444689.1|WP_265444689.1		antitoxin [Flexivirga sp. Q11]
WP_265443539.1	WP_265443539.1|WP_265443539.1|WP_265443539.1		hypothetical protein [Flexivirga sp. Q11]
WP_265445305.1	WP_265445305.1|WP_265445305.1|WP_265445305.1		glycerol kinase GlpK [Flexivirga sp. Q11]		GO:0005524,ATP binding;GO:0004370,glycerol kinase activity	GO:0019563,glycerol catabolic process;GO:0006072,glycerol-3-phosphate metabolic process;GO:0016310,phosphorylation	lmoi:VV02_24645,path:lmoi00561,Glycerolipid metabolism
WP_212755322.1	WP_212755322.1|WP_212755322.1|WP_212755322.1		MULTISPECIES: 50S ribosomal protein L24 [Flexivirga]	GO:1990904,ribonucleoprotein complex;GO:0005840,ribosome	GO:0019843,rRNA binding;GO:0003735,structural constituent of ribosome	GO:0006412,translation	lmoi:VV02_21100,path:lmoi03010,Ribosome
WP_279672229.1	WP_279672229.1|WP_279672229.1|WP_279672229.1		DNA-directed RNA polymerase subunit beta' [Flexivirga sp. Q11]	GO:0000428,DNA-directed RNA polymerase complex	GO:0003677,DNA binding;GO:0003899,DNA-directed 5'-3' RNA polymerase activity;GO:0000287,magnesium ion binding;GO:0008270,zinc ion binding	GO:0006351,DNA-templated transcription	lmoi:VV02_21425,path:lmoi03020,RNA polymerase
WP_279671616.1	WP_279671616.1|WP_279671616.1|WP_279671616.1		alpha/beta fold hydrolase [Flexivirga sp. Q11]	GO:0016020,membrane
WP_265444799.1	WP_265444799.1|WP_265444799.1|WP_265444799.1		histidine phosphatase family protein [Flexivirga sp. Q11]
WP_265442821.1	WP_265442821.1|WP_265442821.1|WP_265442821.1		iron-siderophore ABC transporter substrate-binding protein [Flexivirga sp. Q11]				lmoi:VV02_04020,path:lmoi02010,ABC transporters
WP_115923734.1	WP_115923734.1|WP_115923734.1|WP_115923734.1		MULTISPECIES: DUF3117 domain-containing protein [Dermacoccaceae]
WP_279671725.1	WP_279671725.1|WP_279671725.1|WP_279671725.1		TatD family hydrolase [Flexivirga sp. Q11]		GO:0004536,DNA nuclease activity
WP_265446629.1	WP_265446629.1|WP_265446629.1|WP_265446629.1		Fe-S cluster assembly ATPase SufC [Flexivirga sp. Q11]		GO:0005524,ATP binding
WP_279671551.1	WP_279671551.1|WP_279671551.1|WP_279671551.1		pirin family protein [Flexivirga sp. Q11]
WP_265447662.1	WP_265447662.1|WP_265447662.1|WP_265447662.1		L-glutamate gamma-semialdehyde dehydrogenase [Flexivirga sp. Q11]		GO:0003842,1-pyrroline-5-carboxylate dehydrogenase activity	GO:0010133,proline catabolic process to glutamate	lmoi:VV02_10870,path:lmoi00250,Alanine, aspartate and glutamate metabolism;lmoi:VV02_10870,path:lmoi00330,Arginine and proline metabolism
WP_171153434.1	WP_171153434.1|WP_171153434.1|WP_171153434.1		MULTISPECIES: 50S ribosomal protein L18 [Flexivirga]	GO:0005737,cytoplasm;GO:1990904,ribonucleoprotein complex;GO:0005840,ribosome	GO:0019843,rRNA binding;GO:0003735,structural constituent of ribosome	GO:0006412,translation	lmoi:VV02_21075,path:lmoi03010,Ribosome
WP_265447878.1	WP_265447878.1|WP_265447878.1|WP_265447878.1		hypothetical protein [Flexivirga sp. Q11]
WP_265444764.1	WP_265444764.1|WP_265444764.1|WP_265444764.1		multicopper oxidase family protein [Flexivirga sp. Q11]		GO:0005507,copper ion binding;GO:0016491,oxidoreductase activity
WP_265444812.1	WP_265444812.1|WP_265444812.1|WP_265444812.1		Asp-tRNA(Asn)/Glu-tRNA(Gln) amidotransferase subunit GatB [Flexivirga sp. Q11]		GO:0050566,asparaginyl-tRNA synthase (glutamine-hydrolyzing) activity;GO:0005524,ATP binding;GO:0050567,glutaminyl-tRNA synthase (glutamine-hydrolyzing) activity;GO:0016740,transferase activity	GO:0006412,translation	lmoi:VV02_19010,path:lmoi00970,Aminoacyl-tRNA biosynthesis
WP_265445969.1	WP_265445969.1|WP_265445969.1|WP_265445969.1		30S ribosomal protein S9 [Flexivirga sp. Q11]	GO:1990904,ribonucleoprotein complex;GO:0005840,ribosome	GO:0003735,structural constituent of ribosome	GO:0006412,translation	lmoi:VV02_20915,path:lmoi03010,Ribosome
WP_265446663.1	WP_265446663.1|WP_265446663.1|WP_265446663.1		triose-phosphate isomerase [Flexivirga sp. Q11]	GO:0005737,cytoplasm	GO:0004807,triose-phosphate isomerase activity	GO:0006094,gluconeogenesis;GO:0006096,glycolytic process	lmoi:VV02_14560,path:lmoi00010,Glycolysis / Gluconeogenesis;lmoi:VV02_14560,path:lmoi00051,Fructose and mannose metabolism;lmoi:VV02_14560,path:lmoi00562,Inositol phosphate metabolism
WP_265445888.1	WP_265445888.1|WP_265445888.1|WP_265445888.1		50S ribosomal protein L23 [Flexivirga sp. Q11]	GO:1990904,ribonucleoprotein complex;GO:0005840,ribosome	GO:0019843,rRNA binding;GO:0003735,structural constituent of ribosome	GO:0006412,translation	lmoi:VV02_21145,path:lmoi03010,Ribosome
WP_006946210.1	WP_006946210.1|WP_006946210.1|WP_006946210.1		MULTISPECIES: 30S ribosomal protein S10 [Actinomycetes]	GO:1990904,ribonucleoprotein complex;GO:0005840,ribosome	GO:0003735,structural constituent of ribosome;GO:0000049,tRNA binding	GO:0006412,translation	lmoi:VV02_21160,path:lmoi03010,Ribosome
WP_265445897.1	WP_265445897.1|WP_265445897.1|WP_265445897.1		30S ribosomal protein S17 [Flexivirga sp. Q11]	GO:1990904,ribonucleoprotein complex;GO:0005840,ribosome	GO:0019843,rRNA binding;GO:0003735,structural constituent of ribosome	GO:0006412,translation	lmoi:VV02_21110,path:lmoi03010,Ribosome
WP_265444190.1	WP_265444190.1|WP_265444190.1|WP_265444190.1		ribosome recycling factor [Flexivirga sp. Q11]	GO:0005737,cytoplasm		GO:0006415,translational termination
WP_279671971.1	WP_279671971.1|WP_279671971.1|WP_279671971.1		serpin family protein [Flexivirga sp. Q11]	GO:0005615,extracellular space	GO:0004867,serine-type endopeptidase inhibitor activity
WP_265447106.1	WP_265447106.1|WP_265447106.1|WP_265447106.1		Nif3-like dinuclear metal center hexameric protein [Flexivirga sp. Q11]
WP_265446453.1	WP_265446453.1|WP_265446453.1|WP_265446453.1		peptidylprolyl isomerase [Flexivirga sp. Q11]		GO:0003755,peptidyl-prolyl cis-trans isomerase activity	GO:0000413,protein peptidyl-prolyl isomerization
WP_265447615.1	WP_265447615.1|WP_265447615.1|WP_265447615.1		4-hydroxyphenylpyruvate dioxygenase [Flexivirga sp. Q11]		GO:0003868,4-hydroxyphenylpyruvate dioxygenase activity;GO:0046872,metal ion binding	GO:0009072,aromatic amino acid metabolic process	lmoi:VV02_11250,path:lmoi00350,Tyrosine metabolism;lmoi:VV02_11250,path:lmoi00360,Phenylalanine metabolism;lmoi:VV02_11250,path:lmoi00130,Ubiquinone and other terpenoid-quinone biosynthesis
WP_265442862.1	WP_265442862.1|WP_265442862.1|WP_265442862.1		hypothetical protein [Flexivirga sp. Q11]
WP_265447090.1	WP_265447090.1|WP_265447090.1|WP_265447090.1		RNB domain-containing ribonuclease [Flexivirga sp. Q11]		GO:0003723,RNA binding;GO:0004540,RNA nuclease activity
WP_265445825.1	WP_265445825.1|WP_265445825.1|WP_265445825.1		DNA-directed RNA polymerase subunit beta [Flexivirga sp. Q11]	GO:0000428,DNA-directed RNA polymerase complex	GO:0003677,DNA binding;GO:0003899,DNA-directed 5'-3' RNA polymerase activity;GO:0032549,ribonucleoside binding	GO:0006351,DNA-templated transcription	lmoi:VV02_21430,path:lmoi03020,RNA polymerase
WP_265445908.1	WP_265445908.1|WP_265445908.1|WP_265445908.1		50S ribosomal protein L15 [Flexivirga sp. Q11]	GO:0015934,large ribosomal subunit	GO:0019843,rRNA binding;GO:0003735,structural constituent of ribosome	GO:0006412,translation	lmoi:VV02_21060,path:lmoi03010,Ribosome
WP_265442968.1	WP_265442968.1|WP_265442968.1|WP_265442968.1		CehA/McbA family metallohydrolase [Flexivirga sp. Q11]
WP_279671972.1	WP_279671972.1|WP_279671972.1|WP_279671972.1		glycine betaine/L-proline ABC transporter ATP-binding protein [Flexivirga sp. Q11]		GO:0005524,ATP binding;GO:0016887,ATP hydrolysis activity		lmoi:VV02_24875,path:lmoi02010,ABC transporters
WP_265447459.1	WP_265447459.1|WP_265447459.1|WP_265447459.1		thioredoxin domain-containing protein [Flexivirga sp. Q11]	GO:0016020,membrane
WP_265443205.1	WP_265443205.1|WP_265443205.1|WP_265443205.1		hypothetical protein [Flexivirga sp. Q11]
WP_265446072.1	WP_265446072.1|WP_265446072.1|WP_265446072.1		citrate synthase [Flexivirga sp. Q11]	GO:0005737,cytoplasm	GO:0004108,citrate (Si)-synthase activity	GO:0006099,tricarboxylic acid cycle	lmoi:VV02_20410,path:lmoi00020,Citrate cycle (TCA cycle);lmoi:VV02_20410,path:lmoi00630,Glyoxylate and dicarboxylate metabolism
WP_265447898.1	WP_265447898.1|WP_265447898.1|WP_265447898.1		fumarate reductase/succinate dehydrogenase flavoprotein subunit [Flexivirga sp. Q11]		GO:0102040,fumarate reductase (menaquinone);GO:0033765,steroid dehydrogenase activity, acting on the CH-CH group of donors;GO:0008177,succinate dehydrogenase (ubiquinone) activity	GO:0008202,steroid metabolic process	lmoi:VV02_10025,path:lmoi00020,Citrate cycle (TCA cycle);lmoi:VV02_10025,path:lmoi00650,Butanoate metabolism;lmoi:VV02_10025,path:lmoi00190,Oxidative phosphorylation;lmoi:VV02_10010,path:lmoi00020,Citrate cycle (TCA cycle);lmoi:VV02_10010,path:lmoi00650,Butanoate metabolism;lmoi:VV02_10010,path:lmoi00190,Oxidative phosphorylation
WP_265444201.1	WP_265444201.1|WP_265444201.1|WP_265444201.1		translation elongation factor Ts [Flexivirga sp. Q11]	GO:0005737,cytoplasm	GO:0003746,translation elongation factor activity
WP_265442524.1	WP_265442524.1|WP_265442524.1|WP_265442524.1		50S ribosomal protein L9 [Flexivirga sp. Q11]	GO:1990904,ribonucleoprotein complex;GO:0005840,ribosome	GO:0019843,rRNA binding;GO:0003735,structural constituent of ribosome	GO:0006412,translation	lmoi:VV02_02630,path:lmoi03010,Ribosome
WP_265444543.1	WP_265444543.1|WP_265444543.1|WP_265444543.1		poly(3-hydroxybutyrate) depolymerase [Flexivirga sp. Q11]	GO:0005576,extracellular region	GO:0030600,feruloyl esterase activity
WP_265445953.1	WP_265445953.1|WP_265445953.1|WP_265445953.1		alpha/beta hydrolase fold domain-containing protein [Flexivirga sp. Q11]		GO:0016787,hydrolase activity
WP_279672305.1	WP_279672305.1|WP_279672305.1|WP_279672305.1		peptidylprolyl isomerase [Flexivirga sp. Q11]		GO:0003755,peptidyl-prolyl cis-trans isomerase activity	GO:0000413,protein peptidyl-prolyl isomerization
WP_279672508.1	WP_279672508.1|WP_279672508.1|WP_279672508.1		proline--tRNA ligase [Flexivirga sp. Q11]	GO:0005737,cytoplasm	GO:0002161,aminoacyl-tRNA editing activity;GO:0005524,ATP binding;GO:0004827,proline-tRNA ligase activity	GO:0006433,prolyl-tRNA aminoacylation	lmoi:VV02_12225,path:lmoi00970,Aminoacyl-tRNA biosynthesis
WP_265446427.1	WP_265446427.1|WP_265446427.1|WP_265446427.1		extracellular solute-binding protein [Flexivirga sp. Q11]
WP_265447055.1	WP_265447055.1|WP_265447055.1|WP_265447055.1		sugar ABC transporter substrate-binding protein [Flexivirga sp. Q11]				lmoi:VV02_13585,path:lmoi02010,ABC transporters
WP_279671757.1	WP_279671757.1|WP_279671757.1|WP_279671757.1		aconitate hydratase AcnA [Flexivirga sp. Q11]		GO:0047456,2-methylisocitrate dehydratase activity;GO:0051539,4 iron, 4 sulfur cluster binding;GO:0003994,aconitate hydratase activity;GO:0047780,citrate dehydratase activity;GO:0046872,metal ion binding	GO:0006099,tricarboxylic acid cycle	lmoi:VV02_16390,path:lmoi00020,Citrate cycle (TCA cycle);lmoi:VV02_16390,path:lmoi00630,Glyoxylate and dicarboxylate metabolism
WP_279671928.1	WP_279671928.1|WP_279671928.1|WP_279671928.1		inositol monophosphatase family protein [Flexivirga sp. Q11]		GO:0008934,inositol monophosphate 1-phosphatase activity;GO:0052832,inositol monophosphate 3-phosphatase activity;GO:0052833,inositol monophosphate 4-phosphatase activity;GO:0046872,metal ion binding	GO:0046854,phosphatidylinositol phosphate biosynthetic process	lmoi:VV02_16440,path:lmoi00562,Inositol phosphate metabolism;lmoi:VV02_16440,path:lmoi00521,Streptomycin biosynthesis
WP_265444843.1	WP_265444843.1|WP_265444843.1|WP_265444843.1		1,4-alpha-glucan branching protein GlgB [Flexivirga sp. Q11]	GO:0005737,cytoplasm	GO:0033942,4-alpha-D-(1->4)-alpha-D-glucanotrehalose trehalohydrolase activity	GO:0005992,trehalose biosynthetic process	lmoi:VV02_07105,path:lmoi00500,Starch and sucrose metabolism
WP_265443870.1	WP_265443870.1|WP_265443870.1|WP_265443870.1		response regulator transcription factor [Flexivirga sp. Q11]		GO:0003677,DNA binding	GO:0000160,phosphorelay signal transduction system;GO:0006355,regulation of DNA-templated transcription
WP_279672604.1	WP_279672604.1|WP_279672604.1|WP_279672604.1		glycoside hydrolase family 3 N-terminal domain-containing protein [Flexivirga sp. Q11]		GO:0004553,hydrolase activity, hydrolyzing O-glycosyl compounds	GO:0005975,carbohydrate metabolic process	lmoi:VV02_14630,path:lmoi00520,Amino sugar and nucleotide sugar metabolism;lmoi:VV02_14630,path:lmoi01501,beta-Lactam resistance
WP_265442736.1	WP_265442736.1|WP_265442736.1|WP_265442736.1		TerD family protein [Flexivirga sp. Q11]
WP_265445832.1	WP_265445832.1|WP_265445832.1|WP_265445832.1		30S ribosomal protein S7 [Flexivirga sp. Q11]	GO:0015935,small ribosomal subunit	GO:0019843,rRNA binding;GO:0003735,structural constituent of ribosome;GO:0000049,tRNA binding	GO:0006412,translation	lmoi:VV02_21375,path:lmoi03010,Ribosome
WP_265446543.1	WP_265446543.1|WP_265446543.1|WP_265446543.1		hypothetical protein [Flexivirga sp. Q11]	GO:0016020,membrane
WP_265445994.1	WP_265445994.1|WP_265445994.1|WP_265445994.1		extracellular solute-binding protein [Flexivirga sp. Q11]				lmoi:VV02_20790,path:lmoi02010,ABC transporters
WP_265444306.1	WP_265444306.1|WP_265444306.1|WP_265444306.1		type I glutamate--ammonia ligase [Flexivirga sp. Q11]		GO:0005524,ATP binding;GO:0004356,glutamate-ammonia ligase activity	GO:0006542,glutamine biosynthetic process	lmoi:VV02_17235,path:lmoi00630,Glyoxylate and dicarboxylate metabolism;lmoi:VV02_17235,path:lmoi00910,Nitrogen metabolism;lmoi:VV02_17235,path:lmoi00250,Alanine, aspartate and glutamate metabolism;lmoi:VV02_17235,path:lmoi00220,Arginine biosynthesis;lmoi:VV02_17235,path:lmoi02020,Two-component system
WP_279672523.1	WP_279672523.1|WP_279672523.1|WP_279672523.1		M3 family metallopeptidase [Flexivirga sp. Q11]		GO:0046872,metal ion binding;GO:0004222,metalloendopeptidase activity	GO:0006508,proteolysis
WP_279672235.1	WP_279672235.1|WP_279672235.1|WP_279672235.1		50S ribosomal protein L3 [Flexivirga sp. Q11]	GO:1990904,ribonucleoprotein complex;GO:0005840,ribosome	GO:0019843,rRNA binding;GO:0003735,structural constituent of ribosome	GO:0006412,translation	lmoi:VV02_21155,path:lmoi03010,Ribosome
WP_265443149.1	WP_265443149.1|WP_265443149.1|WP_265443149.1		RidA family protein [Flexivirga sp. Q11]
WP_265445035.1	WP_265445035.1|WP_265445035.1|WP_265445035.1		inositol monophosphatase family protein [Flexivirga sp. Q11]		GO:0046872,metal ion binding		lmoi:VV02_19890,path:lmoi00340,Histidine metabolism
WP_265443789.1	WP_265443789.1|WP_265443789.1|WP_265443789.1		methionine--tRNA ligase [Flexivirga sp. Q11]	GO:0005737,cytoplasm	GO:0002161,aminoacyl-tRNA editing activity;GO:0005524,ATP binding;GO:0004823,leucine-tRNA ligase activity	GO:0006429,leucyl-tRNA aminoacylation	lmoi:VV02_17760,path:lmoi00970,Aminoacyl-tRNA biosynthesis
WP_279672316.1	WP_279672316.1|WP_279672316.1|WP_279672316.1		histidine phosphatase family protein [Flexivirga sp. Q11]
WP_279672379.1	WP_279672379.1|WP_279672379.1|WP_279672379.1		argininosuccinate synthase [Flexivirga sp. Q11]	GO:0005737,cytoplasm	GO:0004055,argininosuccinate synthase activity;GO:0005524,ATP binding;GO:0042803,protein homodimerization activity	GO:0006526,arginine biosynthetic process	lmoi:VV02_13830,path:lmoi00250,Alanine, aspartate and glutamate metabolism;lmoi:VV02_13830,path:lmoi00220,Arginine biosynthesis
WP_265446037.1	WP_265446037.1|WP_265446037.1|WP_265446037.1		fasciclin domain-containing protein [Flexivirga sp. Q11]
WP_279671494.1	WP_279671494.1|WP_279671494.1|WP_279671494.1		transglycosylase domain-containing protein [Flexivirga sp. Q11]	GO:0016020,membrane	GO:0004180,carboxypeptidase activity;GO:0008658,penicillin binding;GO:0008955,peptidoglycan glycosyltransferase activity	GO:0006508,proteolysis
WP_279671552.1	WP_279671552.1|WP_279671552.1|WP_279671552.1		cytochrome ubiquinol oxidase subunit I [Flexivirga sp. Q11]	GO:0070069,cytochrome complex;GO:0005886,plasma membrane	GO:0009055,electron transfer activity;GO:0046872,metal ion binding	GO:0019646,aerobic electron transport chain	lmoi:VV02_25400,path:lmoi00190,Oxidative phosphorylation;lmoi:VV02_25400,path:lmoi02020,Two-component system
WP_265443381.1	WP_265443381.1|WP_265443381.1|WP_265443381.1		GNAT family N-acetyltransferase [Flexivirga sp. Q11]		GO:0016747,acyltransferase activity, transferring groups other than amino-acyl groups
WP_265445984.1	WP_265445984.1|WP_265445984.1|WP_265445984.1		transporter substrate-binding domain-containing protein [Flexivirga sp. Q11]
WP_265447251.1	WP_265447251.1|WP_265447251.1|WP_265447251.1		M4 family metallopeptidase [Flexivirga sp. Q11]	GO:0005576,extracellular region	GO:0046872,metal ion binding;GO:0004222,metalloendopeptidase activity	GO:0006508,proteolysis
WP_265447294.1	WP_265447294.1|WP_265447294.1|WP_265447294.1		malate synthase A [Flexivirga sp. Q11]		GO:0004474,malate synthase activity	GO:0006097,glyoxylate cycle;GO:0006099,tricarboxylic acid cycle	lmoi:VV02_12785,path:lmoi00620,Pyruvate metabolism;lmoi:VV02_12785,path:lmoi00630,Glyoxylate and dicarboxylate metabolism
WP_265444783.1	WP_265444783.1|WP_265444783.1|WP_265444783.1		branched-chain amino acid aminotransferase [Flexivirga sp. Q11]		GO:0052656,L-isoleucine transaminase activity;GO:0052654,L-leucine transaminase activity;GO:0050048,L-leucine;GO:0052655,L-valine transaminase activity	GO:0009097,isoleucine biosynthetic process;GO:0009098,leucine biosynthetic process;GO:0009099,valine biosynthetic process	lmoi:VV02_18925,path:lmoi00270,Cysteine and methionine metabolism;lmoi:VV02_18925,path:lmoi00280,Valine, leucine and isoleucine degradation;lmoi:VV02_18925,path:lmoi00290,Valine, leucine and isoleucine biosynthesis;lmoi:VV02_18925,path:lmoi00770,Pantothenate and CoA biosynthesis
WP_265444834.1	WP_265444834.1|WP_265444834.1|WP_265444834.1		hypothetical protein [Flexivirga sp. Q11]
WP_265445288.1	WP_265445288.1|WP_265445288.1|WP_265445288.1		YtxH domain-containing protein [Flexivirga sp. Q11]
WP_265446913.1	WP_265446913.1|WP_265446913.1|WP_265446913.1		ABC transporter substrate-binding protein [Flexivirga sp. Q11]	GO:0043190,ATP-binding cassette (ABC) transporter complex;GO:0042597,periplasmic space		GO:0055085,transmembrane transport	lmoi:VV02_13885,path:lmoi02024,Quorum sensing
WP_265447954.1	WP_265447954.1|WP_265447954.1|WP_265447954.1		succinate--CoA ligase subunit alpha [Flexivirga sp. Q11]		GO:0000166,nucleotide binding;GO:0004775,succinate-CoA ligase (ADP-forming) activity;GO:0004776,succinate-CoA ligase (GDP-forming) activity	GO:0006099,tricarboxylic acid cycle	lmoi:VV02_09770,path:lmoi00020,Citrate cycle (TCA cycle);lmoi:VV02_09770,path:lmoi00640,Propanoate metabolism;lmoi:VV02_09770,path:lmoi00660,C5-Branched dibasic acid metabolism
WP_265445650.1	WP_265445650.1|WP_265445650.1|WP_265445650.1		NADH-quinone oxidoreductase subunit NuoF [Flexivirga sp. Q11]	GO:0045271,respiratory chain complex I	GO:0051539,4 iron, 4 sulfur cluster binding;GO:0010181,FMN binding;GO:0046872,metal ion binding;GO:0051287,NAD binding;GO:0008137,NADH dehydrogenase (ubiquinone) activity;GO:0048038,quinone binding		lmoi:VV02_22120,path:lmoi00190,Oxidative phosphorylation
WP_265443010.1	WP_265443010.1|WP_265443010.1|WP_265443010.1		urocanate hydratase [Flexivirga sp. Q11]	GO:0005737,cytoplasm	GO:0016153,urocanate hydratase activity	GO:0019556,histidine catabolic process to glutamate and formamide;GO:0019557,histidine catabolic process to glutamate and formate	lmoi:VV02_04825,path:lmoi00340,Histidine metabolism
WP_265445415.1	WP_265445415.1|WP_265445415.1|WP_265445415.1		M4 family metallopeptidase [Flexivirga sp. Q11]	GO:0005576,extracellular region	GO:0046872,metal ion binding;GO:0004222,metalloendopeptidase activity	GO:0006508,proteolysis
WP_279672586.1	WP_279672586.1|WP_279672586.1|WP_279672586.1		barstar family protein [Flexivirga sp. Q11]
WP_265443844.1	WP_265443844.1|WP_265443844.1|WP_265443844.1		cystathionine beta-synthase [Flexivirga sp. Q11]	GO:0005737,cytoplasm	GO:0004122,cystathionine beta-synthase activity;GO:0016765,transferase activity, transferring alkyl or aryl (other than methyl) groups	GO:0006535,cysteine biosynthetic process from serine;GO:0019343,cysteine biosynthetic process via cystathionine	lmoi:VV02_09000,path:lmoi00260,Glycine, serine and threonine metabolism;lmoi:VV02_09000,path:lmoi00270,Cysteine and methionine metabolism
WP_265445177.1	WP_265445177.1|WP_265445177.1|WP_265445177.1		NUDIX hydrolase [Flexivirga sp. Q11]		GO:0016747,acyltransferase activity, transferring groups other than amino-acyl groups;GO:0016787,hydrolase activity
WP_265447151.1	WP_265447151.1|WP_265447151.1|WP_265447151.1		beta-ketoacyl-ACP synthase III [Flexivirga sp. Q11]	GO:0005737,cytoplasm	GO:0004315,3-oxoacyl-[acyl-carrier-protein] synthase activity;GO:0033818,beta-ketoacyl-acyl-carrier-protein synthase III activity	GO:0006633,fatty acid biosynthetic process	lmoi:VV02_13300,path:lmoi00061,Fatty acid biosynthesis
WP_265442610.1	WP_265442610.1|WP_265442610.1|WP_265442610.1		superoxide dismutase [Flexivirga sp. Q11]		GO:0046872,metal ion binding;GO:0004784,superoxide dismutase activity
WP_265444511.1	WP_265444511.1|WP_265444511.1|WP_265444511.1		GMC family oxidoreductase N-terminal domain-containing protein [Flexivirga sp. Q11]		GO:0050660,flavin adenine dinucleotide binding;GO:0016614,oxidoreductase activity, acting on CH-OH group of donors		lmoi:VV02_21505,path:lmoi00260,Glycine, serine and threonine metabolism
WP_265445174.1	WP_265445174.1|WP_265445174.1|WP_265445174.1		hypothetical protein [Flexivirga sp. Q11]
WP_265446491.1	WP_265446491.1|WP_265446491.1|WP_265446491.1		FAD-binding oxidoreductase [Flexivirga sp. Q11]		GO:0071949,FAD binding;GO:0016491,oxidoreductase activity
WP_265442700.1	WP_265442700.1|WP_265442700.1|WP_265442700.1		NAD(P)-dependent alcohol dehydrogenase [Flexivirga sp. Q11]		GO:0016616,oxidoreductase activity, acting on the CH-OH group of donors, NAD or NADP as acceptor;GO:0008270,zinc ion binding		lmoi:VV02_20215,path:lmoi00010,Glycolysis / Gluconeogenesis;lmoi:VV02_20215,path:lmoi00620,Pyruvate metabolism;lmoi:VV02_20215,path:lmoi00561,Glycerolipid metabolism
WP_265444957.1	WP_265444957.1|WP_265444957.1|WP_265444957.1		peptidoglycan recognition family protein [Flexivirga sp. Q11]		GO:0008745,N-acetylmuramoyl-L-alanine amidase activity	GO:0009253,peptidoglycan catabolic process
WP_265444930.1	WP_265444930.1|WP_265444930.1|WP_265444930.1		F0F1 ATP synthase subunit B [Flexivirga sp. Q11]	GO:0005886,plasma membrane;GO:0045263,proton-transporting ATP synthase complex, coupling factor F(o)	GO:0046933,proton-transporting ATP synthase activity, rotational mechanism		lmoi:VV02_19485,path:lmoi00190,Oxidative phosphorylation
WP_279672272.1	WP_279672272.1|WP_279672272.1|WP_279672272.1		FHA domain-containing protein [Flexivirga sp. Q11]
WP_265443291.1	WP_265443291.1|WP_265443291.1|WP_265443291.1		hypothetical protein [Flexivirga sp. Q11]
WP_265445398.1	WP_265445398.1|WP_265445398.1|WP_265445398.1		HAD family acid phosphatase [Flexivirga sp. Q11]
WP_265446806.1	WP_265446806.1|WP_265446806.1|WP_265446806.1		alkaline phosphatase family protein [Flexivirga sp. Q11]		GO:0042578,phosphoric ester hydrolase activity	GO:0044003,modulation by symbiont of host process
WP_265448029.1	WP_265448029.1|WP_265448029.1|WP_265448029.1		chaperonin GroEL [Flexivirga sp. Q11]	GO:0042603,capsule;GO:0009986,cell surface;GO:0005737,cytoplasm	GO:0005524,ATP binding;GO:0140662,ATP-dependent protein folding chaperone;GO:0016853,isomerase activity;GO:0051082,unfolded protein binding	GO:0042026,protein refolding	lmoi:VV02_08000,path:lmoi03018,RNA degradation;lmoi:VV02_09460,path:lmoi03018,RNA degradation
WP_171156647.1	WP_171156647.1|WP_171156647.1|WP_171156647.1		MULTISPECIES: 50S ribosomal protein L27 [Flexivirga]	GO:1990904,ribonucleoprotein complex;GO:0005840,ribosome	GO:0003735,structural constituent of ribosome	GO:0006412,translation	lmoi:VV02_12530,path:lmoi03010,Ribosome
WP_265443719.1	WP_265443719.1|WP_265443719.1|WP_265443719.1		ester cyclase [Flexivirga sp. Q11]
WP_171153287.1	WP_171153287.1|WP_171153287.1|WP_171153287.1		MULTISPECIES: 50S ribosomal protein L11 [Flexivirga]	GO:1990904,ribonucleoprotein complex;GO:0005840,ribosome	GO:0070180,large ribosomal subunit rRNA binding;GO:0003735,structural constituent of ribosome	GO:0006412,translation	lmoi:VV02_21570,path:lmoi03010,Ribosome
WP_265444143.1	WP_265444143.1|WP_265444143.1|WP_265444143.1		glycine cleavage system aminomethyltransferase GcvT [Flexivirga sp. Q11]		GO:0004047,aminomethyltransferase activity;GO:0008483,transaminase activity	GO:0006546,glycine catabolic process	lmoi:VV02_17140,path:lmoi00630,Glyoxylate and dicarboxylate metabolism;lmoi:VV02_17140,path:lmoi00260,Glycine, serine and threonine metabolism;lmoi:VV02_17140,path:lmoi00670,One carbon pool by folate
WP_265442528.1	WP_265442528.1|WP_265442528.1|WP_265442528.1		30S ribosomal protein S6 [Flexivirga sp. Q11]	GO:1990904,ribonucleoprotein complex;GO:0005840,ribosome	GO:0019843,rRNA binding;GO:0003735,structural constituent of ribosome	GO:0006412,translation	lmoi:VV02_02615,path:lmoi03010,Ribosome
WP_265445564.1	WP_265445564.1|WP_265445564.1|WP_265445564.1		TerD family protein [Flexivirga sp. Q11]
WP_265445760.1	WP_265445760.1|WP_265445760.1|WP_265445760.1		UDP-N-acetylmuramate dehydrogenase [Flexivirga sp. Q11]	GO:0005737,cytoplasm	GO:0071949,FAD binding;GO:0008762,UDP-N-acetylmuramate dehydrogenase activity	GO:0007049,cell cycle;GO:0051301,cell division;GO:0071555,cell wall organization;GO:0009252,peptidoglycan biosynthetic process;GO:0008360,regulation of cell shape	lmoi:VV02_21605,path:lmoi00520,Amino sugar and nucleotide sugar metabolism;lmoi:VV02_21605,path:lmoi00550,Peptidoglycan biosynthesis
WP_265446055.1	WP_265446055.1|WP_265446055.1|WP_265446055.1		ABC transporter substrate-binding protein [Flexivirga sp. Q11]
WP_265445772.1	WP_265445772.1|WP_265445772.1|WP_265445772.1		50S ribosomal protein L1 [Flexivirga sp. Q11]	GO:0015934,large ribosomal subunit	GO:0019843,rRNA binding;GO:0003735,structural constituent of ribosome;GO:0000049,tRNA binding	GO:0006417,regulation of translation;GO:0006412,translation	lmoi:VV02_21565,path:lmoi03010,Ribosome
WP_265446285.1	WP_265446285.1|WP_265446285.1|WP_265446285.1		hypothetical protein [Flexivirga sp. Q11]
WP_265447028.1	WP_265447028.1|WP_265447028.1|WP_265447028.1		bifunctional glutamate N-acetyltransferase/amino-acid acetyltransferase ArgJ [Flexivirga sp. Q11]	GO:0005737,cytoplasm	GO:0004042,acetyl-CoA;GO:0004358,glutamate N-acetyltransferase activity;GO:0103045,methione N-acyltransferase activity	GO:0006526,arginine biosynthetic process	lmoi:VV02_13700,path:lmoi00220,Arginine biosynthesis

## Sheet: Cells_Proteome.id.anno.all.inte
ID	Accession	Gene Name	Description	GO_CC	GO_MF	GO_BP	KEGG
WP_265444535.1	WP_265444535.1|WP_265444535.1|WP_265444535.1		TetR/AcrR family transcriptional regulator [Flexivirga sp. Q11]		GO:0003677,DNA binding
WP_265446240.1	WP_265446240.1|WP_265446240.1|WP_265446240.1		FAD-dependent oxidoreductase [Flexivirga sp. Q11]
WP_279671462.1	WP_279671462.1|WP_279671462.1|WP_279671462.1		8-oxo-dGTP diphosphatase [Flexivirga sp. Q11]		GO:0008413,8-oxo-7,8-dihydroguanosine triphosphate pyrophosphatase activity	GO:0042262,DNA protection
WP_265447727.1	WP_265447727.1|WP_265447727.1|WP_265447727.1		hypothetical protein [Flexivirga sp. Q11]
WP_265445296.1	WP_265445296.1|WP_265445296.1|WP_265445296.1		HAMP domain-containing sensor histidine kinase [Flexivirga sp. Q11]	GO:0016020,membrane	GO:0000155,phosphorelay sensor kinase activity
WP_265446506.1	WP_265446506.1|WP_265446506.1|WP_265446506.1		Sec-independent protein translocase subunit TatA [Flexivirga sp. Q11]
WP_171154896.1	WP_171154896.1|WP_171154896.1|WP_171154896.1		MULTISPECIES: iron-sulfur cluster assembly accessory protein [Flexivirga]		GO:0051537,2 iron, 2 sulfur cluster binding	GO:0016226,iron-sulfur cluster assembly
WP_265445960.1	WP_265445960.1|WP_265445960.1|WP_265445960.1		FAD-dependent monooxygenase [Flexivirga sp. Q11]
WP_265446656.1	WP_265446656.1|WP_265446656.1|WP_265446656.1		metalloregulator ArsR/SmtB family transcription factor [Flexivirga sp. Q11]		GO:0003700,DNA-binding transcription factor activity
WP_265442792.1	WP_265442792.1|WP_265442792.1|WP_265442792.1		hypothetical protein [Flexivirga sp. Q11]
WP_265447094.1	WP_265447094.1|WP_265447094.1|WP_265447094.1		thiamine phosphate synthase [Flexivirga sp. Q11]		GO:0000287,magnesium ion binding;GO:0004789,thiamine-phosphate diphosphorylase activity	GO:0009228,thiamine biosynthetic process;GO:0009229,thiamine diphosphate biosynthetic process	lmoi:VV02_01180,path:lmoi00730,Thiamine metabolism
WP_265444665.1	WP_265444665.1|WP_265444665.1|WP_265444665.1		nuclear transport factor 2 family protein [Flexivirga sp. Q11]
WP_265442862.1	WP_265442862.1|WP_265442862.1|WP_265442862.1		hypothetical protein [Flexivirga sp. Q11]
WP_279672343.1	WP_279672343.1|WP_279672343.1|WP_279672343.1		DUF3099 domain-containing protein [Flexivirga sp. Q11]	GO:0016020,membrane
WP_279672209.1	WP_279672209.1|WP_279672209.1|WP_279672209.1		fused MFS/spermidine synthase [Flexivirga sp. Q11]
WP_265442973.1	WP_265442973.1|WP_265442973.1|WP_265442973.1		class F sortase [Flexivirga sp. Q11]		GO:0016787,hydrolase activity
WP_265444778.1	WP_265444778.1|WP_265444778.1|WP_265444778.1		3-methyladenine DNA glycosylase [Flexivirga sp. Q11]
WP_171157499.1	WP_171157499.1|WP_171157499.1|WP_171157499.1		MULTISPECIES: site-specific integrase [Flexivirga]
WP_279672440.1	WP_279672440.1|WP_279672440.1|WP_279672440.1		ROK family protein [Flexivirga sp. Q11]	GO:0005737,cytoplasm	GO:0004340,glucokinase activity	GO:0006096,glycolytic process	lmoi:VV02_16890,path:lmoi00010,Glycolysis / Gluconeogenesis;lmoi:VV02_16890,path:lmoi00052,Galactose metabolism;lmoi:VV02_16890,path:lmoi00500,Starch and sucrose metabolism;lmoi:VV02_16890,path:lmoi00520,Amino sugar and nucleotide sugar metabolism;lmoi:VV02_16890,path:lmoi00521,Streptomycin biosynthesis
WP_265444692.1	WP_265444692.1|WP_265444692.1|WP_265444692.1		ribose-5-phosphate isomerase [Flexivirga sp. Q11]		GO:0004751,ribose-5-phosphate isomerase activity	GO:0005975,carbohydrate metabolic process	lmoi:VV02_18580,path:lmoi00030,Pentose phosphate pathway;lmoi:VV02_18580,path:lmoi00051,Fructose and mannose metabolism
WP_265442427.1	WP_265442427.1|WP_265442427.1|WP_265442427.1		winged helix-turn-helix domain-containing protein [Flexivirga sp. Q11]		GO:0003700,DNA-binding transcription factor activity
WP_265445206.1	WP_265445206.1|WP_265445206.1|WP_265445206.1		amino acid permease [Flexivirga sp. Q11]	GO:0016020,membrane		GO:0006865,amino acid transport;GO:0055085,transmembrane transport
WP_265445306.1	WP_265445306.1|WP_265445306.1|WP_265445306.1		hypothetical protein [Flexivirga sp. Q11]
WP_265442942.1	WP_265442942.1|WP_265442942.1|WP_265442942.1		acyl-CoA thioester hydrolase/BAAT C-terminal domain-containing protein [Flexivirga sp. Q11]
WP_265443089.1	WP_265443089.1|WP_265443089.1|WP_265443089.1		ATP-binding cassette domain-containing protein [Flexivirga sp. Q11]		GO:0005524,ATP binding;GO:0016887,ATP hydrolysis activity	GO:0043215,daunorubicin transport;GO:1900753,doxorubicin transport
WP_265446443.1	WP_265446443.1|WP_265446443.1|WP_265446443.1		M1 family metallopeptidase [Flexivirga sp. Q11]		GO:0008237,metallopeptidase activity;GO:0008270,zinc ion binding	GO:0006508,proteolysis
WP_265446265.1	WP_265446265.1|WP_265446265.1|WP_265446265.1		NAD(P)/FAD-dependent oxidoreductase [Flexivirga sp. Q11]		GO:0050660,flavin adenine dinucleotide binding;GO:0004499,N,N-dimethylaniline monooxygenase activity;GO:0050661,NADP binding		lmoi:VV02_03285,path:lmoi00627,Aminobenzoate degradation
WP_265445228.1	WP_265445228.1|WP_265445228.1|WP_265445228.1		hypothetical protein [Flexivirga sp. Q11]
WP_265442849.1	WP_265442849.1|WP_265442849.1|WP_265442849.1		pirin family protein [Flexivirga sp. Q11]
WP_265447647.1	WP_265447647.1|WP_265447647.1|WP_265447647.1		hypothetical protein [Flexivirga sp. Q11]
WP_265446073.1	WP_265446073.1|WP_265446073.1|WP_265446073.1		alpha/beta fold hydrolase [Flexivirga sp. Q11]		GO:0016787,hydrolase activity	GO:0016042,lipid catabolic process
WP_265445402.1	WP_265445402.1|WP_265445402.1|WP_265445402.1		MFS transporter [Flexivirga sp. Q11]	GO:0016020,membrane	GO:0022857,transmembrane transporter activity
WP_265445777.1	WP_265445777.1|WP_265445777.1|WP_265445777.1		lipase family protein [Flexivirga sp. Q11]		GO:0004806,triglyceride lipase activity	GO:0016042,lipid catabolic process
WP_279671487.1	WP_279671487.1|WP_279671487.1|WP_279671487.1		replicative DNA helicase [Flexivirga sp. Q11]	GO:1990077,primosome complex	GO:0005524,ATP binding;GO:0016887,ATP hydrolysis activity;GO:0003677,DNA binding;GO:0003678,DNA helicase activity;GO:0004519,endonuclease activity	GO:0006269,DNA replication, synthesis of RNA primer;GO:0016539,intein-mediated protein splicing	lmoi:VV02_02665,path:lmoi03030,DNA replication
WP_265447059.1	WP_265447059.1|WP_265447059.1|WP_265447059.1		hypothetical protein [Flexivirga sp. Q11]
WP_265443075.1	WP_265443075.1|WP_265443075.1|WP_265443075.1		aspartate-semialdehyde dehydrogenase [Flexivirga sp. Q11]		GO:0051287,NAD binding;GO:0016620,oxidoreductase activity, acting on the aldehyde or oxo group of donors, NAD or NADP as acceptor;GO:0046983,protein dimerization activity	GO:0008652,amino acid biosynthetic process	lmoi:VV02_23805,path:lmoi00260,Glycine, serine and threonine metabolism;lmoi:VV02_23805,path:lmoi00270,Cysteine and methionine metabolism;lmoi:VV02_23805,path:lmoi00300,Lysine biosynthesis;lmoi:VV02_23805,path:lmoi00261,Monobactam biosynthesis
WP_171153166.1	WP_171153166.1|WP_171153166.1|WP_171153166.1		MULTISPECIES: MBL fold metallo-hydrolase [Flexivirga]
WP_265447433.1	WP_265447433.1|WP_265447433.1|WP_265447433.1		HIT domain-containing protein [Flexivirga sp. Q11]
WP_265446445.1	WP_265446445.1|WP_265446445.1|WP_265446445.1		class I SAM-dependent methyltransferase [Flexivirga sp. Q11]
WP_265445680.1	WP_265445680.1|WP_265445680.1|WP_265445680.1		CoA-binding protein [Flexivirga sp. Q11]
WP_265445740.1	WP_265445740.1|WP_265445740.1|WP_265445740.1		MerR family transcriptional regulator [Flexivirga sp. Q11]
WP_279671466.1	WP_279671466.1|WP_279671466.1|WP_279671466.1		glycosyltransferase [Flexivirga sp. Q11]
WP_265446923.1	WP_265446923.1|WP_265446923.1|WP_265446923.1		thioesterase family protein [Flexivirga sp. Q11]
WP_279671980.1	WP_279671980.1|WP_279671980.1|WP_279671980.1		RDD family protein [Flexivirga sp. Q11]	GO:0016020,membrane
WP_265445934.1	WP_265445934.1|WP_265445934.1|WP_265445934.1		hypothetical protein [Flexivirga sp. Q11]
WP_279671937.1	WP_279671937.1|WP_279671937.1|WP_279671937.1		TIGR03086 family metal-binding protein [Flexivirga sp. Q11]
WP_265447775.1	WP_265447775.1|WP_265447775.1|WP_265447775.1		TetR/AcrR family transcriptional regulator [Flexivirga sp. Q11]		GO:0003677,DNA binding
WP_265446056.1	WP_265446056.1|WP_265446056.1|WP_265446056.1		redox-sensitive transcriptional activator SoxR [Flexivirga sp. Q11]		GO:0051537,2 iron, 2 sulfur cluster binding;GO:0003677,DNA binding;GO:0003700,DNA-binding transcription factor activity	GO:0006979,response to oxidative stress
WP_265444070.1	WP_265444070.1|WP_265444070.1|WP_265444070.1		transglycosylase SLT domain-containing protein [Flexivirga sp. Q11]
WP_265445549.1	WP_265445549.1|WP_265445549.1|WP_265445549.1		DUF664 domain-containing protein [Flexivirga sp. Q11]
WP_265444717.1	WP_265444717.1|WP_265444717.1|WP_265444717.1		VOC family protein [Flexivirga sp. Q11]
WP_265446762.1	WP_265446762.1|WP_265446762.1|WP_265446762.1		hypothetical protein [Flexivirga sp. Q11]
WP_279671484.1	WP_279671484.1|WP_279671484.1|WP_279671484.1		class A beta-lactamase [Flexivirga sp. Q11]		GO:0008800,beta-lactamase activity	GO:0030655,beta-lactam antibiotic catabolic process;GO:0046677,response to antibiotic	lmoi:VV02_00565,path:lmoi00311,Penicillin and cephalosporin biosynthesis;lmoi:VV02_00565,path:lmoi01501,beta-Lactam resistance
WP_265447569.1	WP_265447569.1|WP_265447569.1|WP_265447569.1		polyketide cyclase [Flexivirga sp. Q11]
WP_265442859.1	WP_265442859.1|WP_265442859.1|WP_265442859.1		TetR/AcrR family transcriptional regulator [Flexivirga sp. Q11]		GO:0003677,DNA binding
WP_265447142.1	WP_265447142.1|WP_265447142.1|WP_265447142.1		hypothetical protein [Flexivirga sp. Q11]
WP_279672360.1	WP_279672360.1|WP_279672360.1|WP_279672360.1		acyltransferase [Flexivirga sp. Q11]
WP_265442645.1	WP_265442645.1|WP_265442645.1|WP_265442645.1		TetR/AcrR family transcriptional regulator [Flexivirga sp. Q11]		GO:0003677,DNA binding
WP_279671892.1	WP_279671892.1|WP_279671892.1|WP_279671892.1		MFS transporter [Flexivirga sp. Q11]	GO:0016020,membrane	GO:0022857,transmembrane transporter activity
WP_265446027.1	WP_265446027.1|WP_265446027.1|WP_265446027.1		IclR family transcriptional regulator [Flexivirga sp. Q11]		GO:0003677,DNA binding	GO:0006355,regulation of DNA-templated transcription
WP_265443728.1	WP_265443728.1|WP_265443728.1|WP_265443728.1		YbaK/EbsC family protein [Flexivirga sp. Q11]		GO:0002161,aminoacyl-tRNA editing activity
WP_265442947.1	WP_265442947.1|WP_265442947.1|WP_265442947.1		MarR family transcriptional regulator [Flexivirga sp. Q11]		GO:0003700,DNA-binding transcription factor activity
WP_265444867.1	WP_265444867.1|WP_265444867.1|WP_265444867.1		cytosine permease [Flexivirga sp. Q11]	GO:0016020,membrane	GO:0022857,transmembrane transporter activity
WP_279672373.1	WP_279672373.1|WP_279672373.1|WP_279672373.1		heparan-alpha-glucosaminide N-acetyltransferase [Flexivirga sp. Q11]
WP_265447312.1	WP_265447312.1|WP_265447312.1|WP_265447312.1		helix-turn-helix domain-containing protein [Flexivirga sp. Q11]		GO:0003700,DNA-binding transcription factor activity;GO:0043565,sequence-specific DNA binding
WP_265447513.1	WP_265447513.1|WP_265447513.1|WP_265447513.1		sugar ABC transporter substrate-binding protein [Flexivirga sp. Q11]
WP_265446697.1	WP_265446697.1|WP_265446697.1|WP_265446697.1		Gfo/Idh/MocA family oxidoreductase [Flexivirga sp. Q11]		GO:0000166,nucleotide binding		lmoi:VV02_10200,path:lmoi00562,Inositol phosphate metabolism;lmoi:VV02_10200,path:lmoi00521,Streptomycin biosynthesis
WP_265446293.1	WP_265446293.1|WP_265446293.1|WP_265446293.1		HIT domain-containing protein [Flexivirga sp. Q11]		GO:0016787,hydrolase activity;GO:0000166,nucleotide binding		lmoi:VV02_15075,path:lmoi00230,Purine metabolism
WP_265444132.1	WP_265444132.1|WP_265444132.1|WP_265444132.1		ABC transporter permease [Flexivirga sp. Q11]	GO:0016020,membrane
WP_265443690.1	WP_265443690.1|WP_265443690.1|WP_265443690.1		beta-ketoacyl-[acyl-carrier-protein] synthase family protein [Flexivirga sp. Q11]		GO:0004315,3-oxoacyl-[acyl-carrier-protein] synthase activity	GO:0006633,fatty acid biosynthetic process	lmoi:VV02_05815,path:lmoi01056,Biosynthesis of type II polyketide backbone;lmoi:VV02_05815,path:lmoi00253,Tetracycline biosynthesis
WP_279671818.1	WP_279671818.1|WP_279671818.1|WP_279671818.1		diaminopimelate epimerase [Flexivirga sp. Q11]	GO:0005737,cytoplasm	GO:0008837,diaminopimelate epimerase activity	GO:0009089,lysine biosynthetic process via diaminopimelate	lmoi:VV02_17855,path:lmoi00300,Lysine biosynthesis;lmoi:VV02_17855,path:lmoi00470,D-Amino acid metabolism
WP_265447653.1	WP_265447653.1|WP_265447653.1|WP_265447653.1		hypothetical protein [Flexivirga sp. Q11]	GO:0016020,membrane
WP_265445413.1	WP_265445413.1|WP_265445413.1|WP_265445413.1		helix-turn-helix domain-containing protein [Flexivirga sp. Q11]		GO:0003700,DNA-binding transcription factor activity
WP_265443372.1	WP_265443372.1|WP_265443372.1|WP_265443372.1		sugar phosphate isomerase/epimerase [Flexivirga sp. Q11]			GO:0005975,carbohydrate metabolic process
WP_265445217.1	WP_265445217.1|WP_265445217.1|WP_265445217.1		MerR family transcriptional regulator [Flexivirga sp. Q11]		GO:0003677,DNA binding;GO:0003700,DNA-binding transcription factor activity
WP_265444319.1	WP_265444319.1|WP_265444319.1|WP_265444319.1		type II toxin-antitoxin system prevent-host-death family antitoxin [Flexivirga sp. Q11]
WP_265443989.1	WP_265443989.1|WP_265443989.1|WP_265443989.1		ABC transporter ATP-binding protein [Flexivirga sp. Q11]		GO:0005524,ATP binding;GO:0016887,ATP hydrolysis activity		lmoi:VV02_16370,path:lmoi02010,ABC transporters;lmoi:VV02_16370,path:lmoi02024,Quorum sensing
WP_265445736.1	WP_265445736.1|WP_265445736.1|WP_265445736.1		hypothetical protein [Flexivirga sp. Q11]
WP_265444435.1	WP_265444435.1|WP_265444435.1|WP_265444435.1		DUF2961 domain-containing protein [Flexivirga sp. Q11]
WP_265446022.1	WP_265446022.1|WP_265446022.1|WP_265446022.1		VOC family protein [Flexivirga sp. Q11]
WP_265442874.1	WP_265442874.1|WP_265442874.1|WP_265442874.1		P1 family peptidase [Flexivirga sp. Q11]		GO:0016787,hydrolase activity
WP_265447617.1	WP_265447617.1|WP_265447617.1|WP_265447617.1		cation acetate symporter [Flexivirga sp. Q11]	GO:0016020,membrane	GO:0022857,transmembrane transporter activity
WP_265443969.1	WP_265443969.1|WP_265443969.1|WP_265443969.1		MerR family transcriptional regulator [Flexivirga sp. Q11]		GO:0003677,DNA binding;GO:0003700,DNA-binding transcription factor activity
WP_265445537.1	WP_265445537.1|WP_265445537.1|WP_265445537.1		uroporphyrinogen-III synthase [Flexivirga sp. Q11]		GO:0003677,DNA binding;GO:0004852,uroporphyrinogen-III synthase activity	GO:0000160,phosphorelay signal transduction system;GO:0006355,regulation of DNA-templated transcription;GO:0006780,uroporphyrinogen III biosynthetic process	lmoi:VV02_06100,path:lmoi00860,Porphyrin metabolism
WP_265444918.1	WP_265444918.1|WP_265444918.1|WP_265444918.1		TerC family protein [Flexivirga sp. Q11]
WP_265443830.1	WP_265443830.1|WP_265443830.1|WP_265443830.1		septum formation initiator family protein [Flexivirga sp. Q11]
WP_265447721.1	WP_265447721.1|WP_265447721.1|WP_265447721.1		DegT/DnrJ/EryC1/StrS family aminotransferase [Flexivirga sp. Q11]
WP_265442813.1	WP_265442813.1|WP_265442813.1|WP_265442813.1		class I SAM-dependent methyltransferase [Flexivirga sp. Q11]		GO:0008168,methyltransferase activity
WP_265447928.1	WP_265447928.1|WP_265447928.1|WP_265447928.1		glycosyltransferase [Flexivirga sp. Q11]
WP_265445864.1	WP_265445864.1|WP_265445864.1|WP_265445864.1		diiron oxygenase [Flexivirga sp. Q11]		GO:0016491,oxidoreductase activity
WP_265447642.1	WP_265447642.1|WP_265447642.1|WP_265447642.1		TetR/AcrR family transcriptional regulator [Flexivirga sp. Q11]		GO:0003677,DNA binding
WP_265445040.1	WP_265445040.1|WP_265445040.1|WP_265445040.1		helix-turn-helix domain-containing protein [Flexivirga sp. Q11]		GO:0003700,DNA-binding transcription factor activity
WP_265447005.1	WP_265447005.1|WP_265447005.1|WP_265447005.1		shikimate dehydrogenase [Flexivirga sp. Q11]		GO:0004764,shikimate 3-dehydrogenase (NADP+) activity
WP_265446088.1	WP_265446088.1|WP_265446088.1|WP_265446088.1		peptidoglycan DD-metalloendopeptidase family protein [Flexivirga sp. Q11]
WP_279671558.1	WP_279671558.1|WP_279671558.1|WP_279671558.1		UTRA domain-containing protein [Flexivirga sp. Q11]		GO:0003677,DNA binding;GO:0003700,DNA-binding transcription factor activity
WP_279672202.1	WP_279672202.1|WP_279672202.1|WP_279672202.1		ATP-binding protein [Flexivirga sp. Q11]	GO:0016020,membrane	GO:0005524,ATP binding;GO:0000155,phosphorelay sensor kinase activity;GO:0046983,protein dimerization activity
WP_265442609.1	WP_265442609.1|WP_265442609.1|WP_265442609.1		thioredoxin [Flexivirga sp. Q11]		GO:0015035,protein-disulfide reductase activity
WP_265446485.1	WP_265446485.1|WP_265446485.1|WP_265446485.1		crosslink repair DNA glycosylase YcaQ family protein [Flexivirga sp. Q11]
WP_279672407.1	WP_279672407.1|WP_279672407.1|WP_279672407.1		YqgE/AlgH family protein [Flexivirga sp. Q11]
WP_265447979.1	WP_265447979.1|WP_265447979.1|WP_265447979.1		DedA family protein [Flexivirga sp. Q11]	GO:0005886,plasma membrane
WP_279671700.1	WP_279671700.1|WP_279671700.1|WP_279671700.1		potassium transporter Kup [Flexivirga sp. Q11]	GO:0005886,plasma membrane	GO:0015079,potassium ion transmembrane transporter activity;GO:0015293,symporter activity
WP_265446833.1	WP_265446833.1|WP_265446833.1|WP_265446833.1		PH domain-containing protein [Flexivirga sp. Q11]	GO:0016020,membrane
WP_265444038.1	WP_265444038.1|WP_265444038.1|WP_265444038.1		2-oxo-4-hydroxy-4-carboxy-5-ureidoimidazoline decarboxylase [Flexivirga sp. Q11]
WP_279672325.1	WP_279672325.1|WP_279672325.1|WP_279672325.1		GNAT family N-acetyltransferase [Flexivirga sp. Q11]		GO:0016747,acyltransferase activity, transferring groups other than amino-acyl groups
WP_265447820.1	WP_265447820.1|WP_265447820.1|WP_265447820.1		nucleoside triphosphate pyrophosphatase [Flexivirga sp. Q11]	GO:0005737,cytoplasm	GO:0047429,nucleoside triphosphate diphosphatase activity	GO:0009117,nucleotide metabolic process	lmoi:VV02_10360,path:lmoi00240,Pyrimidine metabolism
WP_265446298.1	WP_265446298.1|WP_265446298.1|WP_265446298.1		hypothetical protein [Flexivirga sp. Q11]
WP_265443384.1	WP_265443384.1|WP_265443384.1|WP_265443384.1		MerR family transcriptional regulator [Flexivirga sp. Q11]		GO:0003677,DNA binding;GO:0003700,DNA-binding transcription factor activity
WP_265442906.1	WP_265442906.1|WP_265442906.1|WP_265442906.1		metal-sensitive transcriptional regulator [Flexivirga sp. Q11]		GO:0003677,DNA binding;GO:0046872,metal ion binding	GO:0045892,negative regulation of DNA-templated transcription
WP_265447614.1	WP_265447614.1|WP_265447614.1|WP_265447614.1		hypothetical protein [Flexivirga sp. Q11]
WP_265443725.1	WP_265443725.1|WP_265443725.1|WP_265443725.1		class I SAM-dependent methyltransferase [Flexivirga sp. Q11]		GO:0008168,methyltransferase activity	GO:0032259,methylation
WP_265443050.1	WP_265443050.1|WP_265443050.1|WP_265443050.1		TetR/AcrR family transcriptional regulator [Flexivirga sp. Q11]		GO:0003677,DNA binding
WP_279672529.1	WP_279672529.1|WP_279672529.1|WP_279672529.1		LysR substrate-binding domain-containing protein [Flexivirga sp. Q11]		GO:0003677,DNA binding;GO:0003700,DNA-binding transcription factor activity
WP_265443884.1	WP_265443884.1|WP_265443884.1|WP_265443884.1		sigma-70 family RNA polymerase sigma factor [Flexivirga sp. Q11]		GO:0003677,DNA binding;GO:0016987,sigma factor activity	GO:0006352,DNA-templated transcription initiation;GO:0050896,response to stimulus
WP_265444418.1	WP_265444418.1|WP_265444418.1|WP_265444418.1		restriction endonuclease [Flexivirga sp. Q11]
WP_265444814.1	WP_265444814.1|WP_265444814.1|WP_265444814.1		Asp-tRNA(Asn)/Glu-tRNA(Gln) amidotransferase subunit GatC [Flexivirga sp. Q11]		GO:0050566,asparaginyl-tRNA synthase (glutamine-hydrolyzing) activity;GO:0005524,ATP binding;GO:0050567,glutaminyl-tRNA synthase (glutamine-hydrolyzing) activity;GO:0016740,transferase activity	GO:0006450,regulation of translational fidelity;GO:0006412,translation	lmoi:VV02_19020,path:lmoi00970,Aminoacyl-tRNA biosynthesis
WP_279672197.1	WP_279672197.1|WP_279672197.1|WP_279672197.1		hypothetical protein [Flexivirga sp. Q11]
WP_265443129.1	WP_265443129.1|WP_265443129.1|WP_265443129.1		SDR family NAD(P)-dependent oxidoreductase [Flexivirga sp. Q11]
WP_265442824.1	WP_265442824.1|WP_265442824.1|WP_265442824.1		ABC transporter ATP-binding protein [Flexivirga sp. Q11]		GO:0005524,ATP binding;GO:0016887,ATP hydrolysis activity		lmoi:VV02_04445,path:lmoi02010,ABC transporters
WP_279671515.1	WP_279671515.1|WP_279671515.1|WP_279671515.1		MarR family winged helix-turn-helix transcriptional regulator [Flexivirga sp. Q11]		GO:0003700,DNA-binding transcription factor activity
WP_265446137.1	WP_265446137.1|WP_265446137.1|WP_265446137.1		M48 family metallopeptidase [Flexivirga sp. Q11]		GO:0016787,hydrolase activity
WP_279672500.1	WP_279672500.1|WP_279672500.1|WP_279672500.1		DUF4362 domain-containing protein [Flexivirga sp. Q11]
WP_265446684.1	WP_265446684.1|WP_265446684.1|WP_265446684.1		aspartate aminotransferase family protein [Flexivirga sp. Q11]		GO:0030170,pyridoxal phosphate binding;GO:0008483,transaminase activity		lmoi:VV02_11270,path:lmoi00640,Propanoate metabolism;lmoi:VV02_11270,path:lmoi00650,Butanoate metabolism;lmoi:VV02_11270,path:lmoi00250,Alanine, aspartate and glutamate metabolism;lmoi:VV02_11270,path:lmoi00410,beta-Alanine metabolism
WP_265442630.1	WP_265442630.1|WP_265442630.1|WP_265442630.1		DciA family protein [Flexivirga sp. Q11]
WP_265443660.1	WP_265443660.1|WP_265443660.1|WP_265443660.1		hypothetical protein [Flexivirga sp. Q11]
WP_265443504.1	WP_265443504.1|WP_265443504.1|WP_265443504.1		hypothetical protein [Flexivirga sp. Q11]	GO:0016020,membrane
WP_265444792.1	WP_265444792.1|WP_265444792.1|WP_265444792.1		ATP-binding cassette domain-containing protein [Flexivirga sp. Q11]	GO:0016020,membrane	GO:0140359,ABC-type transporter activity;GO:0005524,ATP binding;GO:0016887,ATP hydrolysis activity	GO:0045454,cell redox homeostasis;GO:0034775,glutathione transmembrane transport	lmoi:VV02_25410,path:lmoi02010,ABC transporters
WP_279671981.1	WP_279671981.1|WP_279671981.1|WP_279671981.1		DUF6020 family protein [Flexivirga sp. Q11]
WP_279672358.1	WP_279672358.1|WP_279672358.1|WP_279672358.1		carbohydrate ABC transporter permease [Flexivirga sp. Q11]	GO:0005886,plasma membrane		GO:0055085,transmembrane transport
WP_265448109.1	WP_265448109.1|WP_265448109.1|WP_265448109.1		LacI family DNA-binding transcriptional regulator [Flexivirga sp. Q11]		GO:0003677,DNA binding	GO:0006355,regulation of DNA-templated transcription
WP_265444329.1	WP_265444329.1|WP_265444329.1|WP_265444329.1		hypothetical protein [Flexivirga sp. Q11]
WP_265444819.1	WP_265444819.1|WP_265444819.1|WP_265444819.1		DUF664 domain-containing protein [Flexivirga sp. Q11]
WP_265442975.1	WP_265442975.1|WP_265442975.1|WP_265442975.1		hypothetical protein [Flexivirga sp. Q11]
WP_279671968.1	WP_279671968.1|WP_279671968.1|WP_279671968.1		ribonuclease HII [Flexivirga sp. Q11]	GO:0005737,cytoplasm	GO:0030145,manganese ion binding;GO:0003723,RNA binding;GO:0004523,RNA-DNA hybrid ribonuclease activity	GO:0006401,RNA catabolic process	lmoi:VV02_11895,path:lmoi03030,DNA replication
WP_265445285.1	WP_265445285.1|WP_265445285.1|WP_265445285.1		serine O-acetyltransferase [Flexivirga sp. Q11]	GO:0005737,cytoplasm	GO:0009001,serine O-acetyltransferase activity	GO:0006535,cysteine biosynthetic process from serine	lmoi:VV02_24755,path:lmoi00920,Sulfur metabolism;lmoi:VV02_24755,path:lmoi00270,Cysteine and methionine metabolism;lmoi:VV02_24755,path:lmoi00543,Exopolysaccharide biosynthesis
WP_265443750.1	WP_265443750.1|WP_265443750.1|WP_265443750.1		hypothetical protein [Flexivirga sp. Q11]	GO:0016020,membrane
WP_265443071.1	WP_265443071.1|WP_265443071.1|WP_265443071.1		phosphatase PAP2 family protein [Flexivirga sp. Q11]
WP_279672535.1	WP_279672535.1|WP_279672535.1|WP_279672535.1		helix-turn-helix domain-containing protein [Flexivirga sp. Q11]
WP_265444279.1	WP_265444279.1|WP_265444279.1|WP_265444279.1		hypothetical protein [Flexivirga sp. Q11]
WP_265444609.1	WP_265444609.1|WP_265444609.1|WP_265444609.1		LUD domain-containing protein [Flexivirga sp. Q11]
WP_265444451.1	WP_265444451.1|WP_265444451.1|WP_265444451.1		tyrosine-type recombinase/integrase [Flexivirga sp. Q11]
WP_279671630.1	WP_279671630.1|WP_279671630.1|WP_279671630.1		TetR/AcrR family transcriptional regulator [Flexivirga sp. Q11]		GO:0003677,DNA binding
WP_265445196.1	WP_265445196.1|WP_265445196.1|WP_265445196.1		aspartate aminotransferase family protein [Flexivirga sp. Q11]		GO:0030170,pyridoxal phosphate binding;GO:0008483,transaminase activity
WP_265445024.1	WP_265445024.1|WP_265445024.1|WP_265445024.1		hypothetical protein [Flexivirga sp. Q11]
WP_265445632.1	WP_265445632.1|WP_265445632.1|WP_265445632.1		TetR/AcrR family transcriptional regulator [Flexivirga sp. Q11]		GO:0003677,DNA binding
WP_265444276.1	WP_265444276.1|WP_265444276.1|WP_265444276.1		ammonium transporter [Flexivirga sp. Q11]	GO:0005886,plasma membrane	GO:0008519,ammonium transmembrane transporter activity
WP_265445991.1	WP_265445991.1|WP_265445991.1|WP_265445991.1		APC family permease [Flexivirga sp. Q11]	GO:0016020,membrane	GO:0022857,transmembrane transporter activity
WP_265444005.1	WP_265444005.1|WP_265444005.1|WP_265444005.1		dUTP diphosphatase [Flexivirga sp. Q11]		GO:0004170,dUTP diphosphatase activity;GO:0000287,magnesium ion binding	GO:0006226,dUMP biosynthetic process;GO:0046081,dUTP catabolic process	lmoi:VV02_16425,path:lmoi00240,Pyrimidine metabolism
WP_265444944.1	WP_265444944.1|WP_265444944.1|WP_265444944.1		pentapeptide repeat-containing protein [Flexivirga sp. Q11]
WP_171157322.1	WP_171157322.1|WP_171157322.1|WP_171157322.1		MULTISPECIES: hypothetical protein [Flexivirga]
WP_279672285.1	WP_279672285.1|WP_279672285.1|WP_279672285.1		acyltransferase family protein [Flexivirga sp. Q11]	GO:0016020,membrane	GO:0016747,acyltransferase activity, transferring groups other than amino-acyl groups
WP_265446353.1	WP_265446353.1|WP_265446353.1|WP_265446353.1		helix-turn-helix transcriptional regulator [Flexivirga sp. Q11]		GO:0003677,DNA binding
WP_279671578.1	WP_279671578.1|WP_279671578.1|WP_279671578.1		Lrp/AsnC family transcriptional regulator [Flexivirga sp. Q11]		GO:0043565,sequence-specific DNA binding
WP_265447421.1	WP_265447421.1|WP_265447421.1|WP_265447421.1		zinc-binding dehydrogenase [Flexivirga sp. Q11]		GO:0016491,oxidoreductase activity
WP_265444903.1	WP_265444903.1|WP_265444903.1|WP_265444903.1		GntR family transcriptional regulator [Flexivirga sp. Q11]		GO:0003677,DNA binding;GO:0003700,DNA-binding transcription factor activity
WP_279672453.1	WP_279672453.1|WP_279672453.1|WP_279672453.1		DUF3105 domain-containing protein [Flexivirga sp. Q11]	GO:0016020,membrane
WP_265447604.1	WP_265447604.1|WP_265447604.1|WP_265447604.1		hypothetical protein [Flexivirga sp. Q11]
WP_279671579.1	WP_279671579.1|WP_279671579.1|WP_279671579.1		thioesterase family protein [Flexivirga sp. Q11]
WP_265443601.1	WP_265443601.1|WP_265443601.1|WP_265443601.1		uracil-DNA glycosylase [Flexivirga sp. Q11]	GO:0005737,cytoplasm	GO:0004844,uracil DNA N-glycosylase activity	GO:0006284,base-excision repair	lmoi:VV02_07955,path:lmoi03410,Base excision repair
WP_265443792.1	WP_265443792.1|WP_265443792.1|WP_265443792.1		4-(cytidine 5'-diphospho)-2-C-methyl-D-erythritol kinase [Flexivirga sp. Q11]		GO:0050515,4-(cytidine 5'-diphospho)-2-C-methyl-D-erythritol kinase activity;GO:0005524,ATP binding	GO:0019288,isopentenyl diphosphate biosynthetic process, methylerythritol 4-phosphate pathway;GO:0016310,phosphorylation;GO:0016114,terpenoid biosynthetic process	lmoi:VV02_08660,path:lmoi00900,Terpenoid backbone biosynthesis
WP_265442884.1	WP_265442884.1|WP_265442884.1|WP_265442884.1		prephenate dehydratase [Flexivirga sp. Q11]		GO:0004106,chorismate mutase activity;GO:0004664,prephenate dehydratase activity	GO:0009094,L-phenylalanine biosynthetic process	lmoi:VV02_25755,path:lmoi00400,Phenylalanine, tyrosine and tryptophan biosynthesis
WP_265446720.1	WP_265446720.1|WP_265446720.1|WP_265446720.1		MarR family transcriptional regulator [Flexivirga sp. Q11]		GO:0003700,DNA-binding transcription factor activity
WP_265446742.1	WP_265446742.1|WP_265446742.1|WP_265446742.1		30S ribosomal protein S1 [Flexivirga sp. Q11]	GO:0005840,ribosome	GO:0003676,nucleic acid binding		lmoi:VV02_14450,path:lmoi03010,Ribosome
WP_265443745.1	WP_265443745.1|WP_265443745.1|WP_265443745.1		UTP--glucose-1-phosphate uridylyltransferase GalU [Flexivirga sp. Q11]		GO:0003983,UTP	GO:0009058,biosynthetic process;GO:0006011,UDP-glucose metabolic process	lmoi:VV02_08415,path:lmoi00040,Pentose and glucuronate interconversions;lmoi:VV02_08415,path:lmoi00052,Galactose metabolism;lmoi:VV02_08415,path:lmoi00500,Starch and sucrose metabolism;lmoi:VV02_08415,path:lmoi00520,Amino sugar and nucleotide sugar metabolism;lmoi:VV02_08415,path:lmoi00541,O-Antigen nucleotide sugar biosynthesis
WP_265447197.1	WP_265447197.1|WP_265447197.1|WP_265447197.1		glutamate ABC transporter substrate-binding protein [Flexivirga sp. Q11]				lmoi:VV02_13255,path:lmoi02010,ABC transporters
WP_265444662.1	WP_265444662.1|WP_265444662.1|WP_265444662.1		CoA-acylating methylmalonate-semialdehyde dehydrogenase [Flexivirga sp. Q11]		GO:0004491,methylmalonate-semialdehyde dehydrogenase (acylating) activity		lmoi:VV02_18455,path:lmoi00640,Propanoate metabolism;lmoi:VV02_18455,path:lmoi00562,Inositol phosphate metabolism;lmoi:VV02_18455,path:lmoi00280,Valine, leucine and isoleucine degradation;lmoi:VV02_18455,path:lmoi00410,beta-Alanine metabolism
WP_265446982.1	WP_265446982.1|WP_265446982.1|WP_265446982.1		proteasome ATPase [Flexivirga sp. Q11]	GO:0000502,proteasome complex	GO:0005524,ATP binding;GO:0016887,ATP hydrolysis activity	GO:0019941,modification-dependent protein catabolic process;GO:0010498,proteasomal protein catabolic process	lmoi:VV02_15955,path:lmoi03050,Proteasome
WP_265443203.1	WP_265443203.1|WP_265443203.1|WP_265443203.1		type I DNA topoisomerase [Flexivirga sp. Q11]		GO:0003677,DNA binding;GO:0003917,DNA topoisomerase type I (single strand cut, ATP-independent) activity;GO:0046872,metal ion binding	GO:0006265,DNA topological change
WP_265442845.1	WP_265442845.1|WP_265442845.1|WP_265442845.1		aldo/keto reductase family protein [Flexivirga sp. Q11]		GO:0016491,oxidoreductase activity
WP_279671941.1	WP_279671941.1|WP_279671941.1|WP_279671941.1		cytochrome c oxidase subunit II [Flexivirga sp. Q11]	GO:0005886,plasma membrane;GO:0070469,respirasome	GO:0005507,copper ion binding;GO:0004129,cytochrome-c oxidase activity		lmoi:VV02_17000,path:lmoi00190,Oxidative phosphorylation
WP_279672079.1	WP_279672079.1|WP_279672079.1|WP_279672079.1		F0F1 ATP synthase subunit A [Flexivirga sp. Q11]	GO:0005886,plasma membrane;GO:0045263,proton-transporting ATP synthase complex, coupling factor F(o)	GO:0046933,proton-transporting ATP synthase activity, rotational mechanism		lmoi:VV02_19495,path:lmoi00190,Oxidative phosphorylation
WP_171153435.1	WP_171153435.1|WP_171153435.1|WP_171153435.1		MULTISPECIES: 30S ribosomal protein S5 [Flexivirga]	GO:0015935,small ribosomal subunit	GO:0019843,rRNA binding;GO:0003735,structural constituent of ribosome	GO:0006412,translation	lmoi:VV02_21070,path:lmoi03010,Ribosome
WP_265444842.1	WP_265444842.1|WP_265444842.1|WP_265444842.1		maltose alpha-D-glucosyltransferase [Flexivirga sp. Q11]		GO:0047471,maltose alpha-D-glucosyltransferase activity;GO:0046872,metal ion binding	GO:0005975,carbohydrate metabolic process	lmoi:VV02_19260,path:lmoi00500,Starch and sucrose metabolism
WP_265445289.1	WP_265445289.1|WP_265445289.1|WP_265445289.1		hypothetical protein [Flexivirga sp. Q11]
WP_265448051.1	WP_265448051.1|WP_265448051.1|WP_265448051.1		glutamine--fructose-6-phosphate transaminase (isomerizing) [Flexivirga sp. Q11]	GO:0005737,cytoplasm	GO:0097367,carbohydrate derivative binding;GO:0004360,glutamine-fructose-6-phosphate transaminase (isomerizing) activity	GO:1901137,carbohydrate derivative biosynthetic process;GO:0005975,carbohydrate metabolic process;GO:0006541,glutamine metabolic process	lmoi:VV02_04215,path:lmoi00520,Amino sugar and nucleotide sugar metabolism;lmoi:VV02_04215,path:lmoi00250,Alanine, aspartate and glutamate metabolism;lmoi:VV02_09330,path:lmoi00520,Amino sugar and nucleotide sugar metabolism;lmoi:VV02_09330,path:lmoi00250,Alanine, aspartate and glutamate metabolism
WP_265446610.1	WP_265446610.1|WP_265446610.1|WP_265446610.1		cyanophycin synthetase [Flexivirga sp. Q11]		GO:0005524,ATP binding;GO:0071161,cyanophycin synthetase activity (L-arginine-adding);GO:0071160,cyanophycin synthetase activity (L-aspartate-adding);GO:0046872,metal ion binding;GO:0004326,tetrahydrofolylpolyglutamate synthase activity	GO:0009059,macromolecule biosynthetic process
WP_265444843.1	WP_265444843.1|WP_265444843.1|WP_265444843.1		1,4-alpha-glucan branching protein GlgB [Flexivirga sp. Q11]	GO:0005737,cytoplasm	GO:0033942,4-alpha-D-(1->4)-alpha-D-glucanotrehalose trehalohydrolase activity	GO:0005992,trehalose biosynthetic process	lmoi:VV02_07105,path:lmoi00500,Starch and sucrose metabolism
WP_279672001.1	WP_279672001.1|WP_279672001.1|WP_279672001.1		RNA polymerase sigma factor [Flexivirga sp. Q11]	GO:0005737,cytoplasm	GO:0003677,DNA binding;GO:0016987,sigma factor activity	GO:0006352,DNA-templated transcription initiation
WP_265445088.1	WP_265445088.1|WP_265445088.1|WP_265445088.1		3-deoxy-7-phosphoheptulonate synthase class II [Flexivirga sp. Q11]		GO:0003849,3-deoxy-7-phosphoheptulonate synthase activity	GO:0008652,amino acid biosynthetic process;GO:0009073,aromatic amino acid family biosynthetic process;GO:0009423,chorismate biosynthetic process	lmoi:VV02_16860,path:lmoi00400,Phenylalanine, tyrosine and tryptophan biosynthesis;lmoi:VV02_16860,path:lmoi02024,Quorum sensing
WP_265445120.1	WP_265445120.1|WP_265445120.1|WP_265445120.1		ATP-dependent Clp protease proteolytic subunit [Flexivirga sp. Q11]	GO:0005737,cytoplasm	GO:0004176,ATP-dependent peptidase activity;GO:0004252,serine-type endopeptidase activity	GO:0006508,proteolysis
WP_265445191.1	WP_265445191.1|WP_265445191.1|WP_265445191.1		GntR family transcriptional regulator [Flexivirga sp. Q11]		GO:0003677,DNA binding;GO:0003700,DNA-binding transcription factor activity
WP_279672394.1	WP_279672394.1|WP_279672394.1|WP_279672394.1		cobyrinate a,c-diamide synthase [Flexivirga sp. Q11]		GO:0005524,ATP binding;GO:0042242,cobyrinic acid a,c-diamide synthase activity;GO:0043802,hydrogenobyrinic acid a,c-diamide synthase (glutamine-hydrolysing) activity;GO:0030170,pyridoxal phosphate binding	GO:0009236,cobalamin biosynthetic process;GO:0006541,glutamine metabolic process	lmoi:VV02_21295,path:lmoi00860,Porphyrin metabolism
WP_265445158.1	WP_265445158.1|WP_265445158.1|WP_265445158.1		UDP-glucose 4-epimerase GalE [Flexivirga sp. Q11]		GO:0003978,UDP-glucose 4-epimerase activity	GO:0006012,galactose metabolic process	lmoi:VV02_25320,path:lmoi00052,Galactose metabolism;lmoi:VV02_25320,path:lmoi00520,Amino sugar and nucleotide sugar metabolism;lmoi:VV02_25320,path:lmoi00541,O-Antigen nucleotide sugar biosynthesis
WP_265443508.1	WP_265443508.1|WP_265443508.1|WP_265443508.1		LCP family protein [Flexivirga sp. Q11]	GO:0016020,membrane			lmoi:VV02_07190,path:lmoi00552,Teichoic acid biosynthesis
WP_279672283.1	WP_279672283.1|WP_279672283.1|WP_279672283.1		excinuclease ABC subunit UvrB [Flexivirga sp. Q11]	GO:0005737,cytoplasm;GO:0009380,excinuclease repair complex	GO:0005524,ATP binding;GO:0016887,ATP hydrolysis activity;GO:0003677,DNA binding;GO:0009381,excinuclease ABC activity	GO:0006289,nucleotide-excision repair;GO:0009432,SOS response	lmoi:VV02_14475,path:lmoi03420,Nucleotide excision repair
WP_006946284.1	WP_006946284.1|WP_006946284.1|WP_006946284.1		MULTISPECIES: translation initiation factor IF-1 [Actinomycetes]	GO:0005737,cytoplasm	GO:0043022,ribosome binding;GO:0019843,rRNA binding;GO:0003743,translation initiation factor activity
WP_265443293.1	WP_265443293.1|WP_265443293.1|WP_265443293.1		acyl-CoA dehydrogenase [Flexivirga sp. Q11]		GO:0050660,flavin adenine dinucleotide binding;GO:0016627,oxidoreductase activity, acting on the CH-CH group of donors
WP_265446560.1	WP_265446560.1|WP_265446560.1|WP_265446560.1		NADP-dependent oxidoreductase [Flexivirga sp. Q11]		GO:0016628,oxidoreductase activity, acting on the CH-CH group of donors, NAD or NADP as acceptor
WP_265442838.1	WP_265442838.1|WP_265442838.1|WP_265442838.1		cytochrome P450 [Flexivirga sp. Q11]		GO:0020037,heme binding;GO:0005506,iron ion binding;GO:0004497,monooxygenase activity;GO:0016705,oxidoreductase activity, acting on paired donors, with incorporation or reduction of molecular oxygen
WP_265446681.1	WP_265446681.1|WP_265446681.1|WP_265446681.1		tartrate dehydrogenase [Flexivirga sp. Q11]	GO:0005737,cytoplasm	GO:0003862,3-isopropylmalate dehydrogenase activity;GO:0000287,magnesium ion binding;GO:0051287,NAD binding	GO:0009098,leucine biosynthetic process	lmoi:VV02_18930,path:lmoi00660,C5-Branched dibasic acid metabolism;lmoi:VV02_18930,path:lmoi00290,Valine, leucine and isoleucine biosynthesis
WP_265447865.1	WP_265447865.1|WP_265447865.1|WP_265447865.1		MoxR family ATPase [Flexivirga sp. Q11]		GO:0005524,ATP binding;GO:0016887,ATP hydrolysis activity
WP_265443116.1	WP_265443116.1|WP_265443116.1|WP_265443116.1		hypothetical protein [Flexivirga sp. Q11]
WP_171155184.1	WP_171155184.1|WP_171155184.1|WP_171155184.1		MULTISPECIES: NAD(P)/FAD-dependent oxidoreductase [Flexivirga]		GO:0050660,flavin adenine dinucleotide binding;GO:0004362,glutathione-disulfide reductase (NADPH) activity
WP_279672316.1	WP_279672316.1|WP_279672316.1|WP_279672316.1		histidine phosphatase family protein [Flexivirga sp. Q11]
WP_265446879.1	WP_265446879.1|WP_265446879.1|WP_265446879.1		aspartate carbamoyltransferase catalytic subunit [Flexivirga sp. Q11]		GO:0016597,amino acid binding;GO:0004070,aspartate carbamoyltransferase activity	GO:0006207,'de novo' pyrimidine nucleobase biosynthetic process;GO:0044205,'de novo' UMP biosynthetic process;GO:0006520,amino acid metabolic process	lmoi:VV02_13995,path:lmoi00240,Pyrimidine metabolism;lmoi:VV02_13995,path:lmoi00250,Alanine, aspartate and glutamate metabolism
WP_279672281.1	WP_279672281.1|WP_279672281.1|WP_279672281.1		M24 family metallopeptidase [Flexivirga sp. Q11]		GO:0016787,hydrolase activity		lmoi:VV02_11300,path:lmoi00260,Glycine, serine and threonine metabolism
WP_265447987.1	WP_265447987.1|WP_265447987.1|WP_265447987.1		glycosyltransferase family 4 protein [Flexivirga sp. Q11]		GO:0016757,glycosyltransferase activity	GO:1901576,organic substance biosynthetic process
WP_265443269.1	WP_265443269.1|WP_265443269.1|WP_265443269.1		hypoxanthine phosphoribosyltransferase [Flexivirga sp. Q11]	GO:0005737,cytoplasm	GO:0052657,guanine phosphoribosyltransferase activity;GO:0004422,hypoxanthine phosphoribosyltransferase activity;GO:0046872,metal ion binding;GO:0000166,nucleotide binding	GO:0032264,IMP salvage;GO:0006166,purine ribonucleoside salvage	lmoi:VV02_23165,path:lmoi00230,Purine metabolism
WP_265443526.1	WP_265443526.1|WP_265443526.1|WP_265443526.1		phosphate signaling complex protein PhoU [Flexivirga sp. Q11]	GO:0005737,cytoplasm		GO:0030643,intracellular phosphate ion homeostasis;GO:0045936,negative regulation of phosphate metabolic process;GO:0006817,phosphate ion transport
WP_265443185.1	WP_265443185.1|WP_265443185.1|WP_265443185.1		FGGY-family carbohydrate kinase [Flexivirga sp. Q11]		GO:0016301,kinase activity;GO:0016773,phosphotransferase activity, alcohol group as acceptor	GO:0005975,carbohydrate metabolic process;GO:0016310,phosphorylation	lmoi:VV02_12675,path:lmoi00040,Pentose and glucuronate interconversions
WP_265443361.1	WP_265443361.1|WP_265443361.1|WP_265443361.1		gluconokinase [Flexivirga sp. Q11]		GO:0005524,ATP binding;GO:0046316,gluconokinase activity	GO:0005975,carbohydrate metabolic process;GO:0016310,phosphorylation	lmoi:VV02_22805,path:lmoi00030,Pentose phosphate pathway
WP_279672270.1	WP_279672270.1|WP_279672270.1|WP_279672270.1		AAA family ATPase [Flexivirga sp. Q11]
WP_265445501.1	WP_265445501.1|WP_265445501.1|WP_265445501.1		AGE family epimerase/isomerase [Flexivirga sp. Q11]
WP_265447438.1	WP_265447438.1|WP_265447438.1|WP_265447438.1		GTP-binding protein [Flexivirga sp. Q11]		GO:0005524,ATP binding;GO:0005525,GTP binding;GO:0003924,GTPase activity;GO:0004781,sulfate adenylyltransferase (ATP) activity	GO:0006790,sulfur compound metabolic process	lmoi:VV02_12370,path:lmoi00920,Sulfur metabolism;lmoi:VV02_12370,path:lmoi00230,Purine metabolism;lmoi:VV02_12370,path:lmoi00450,Selenocompound metabolism;lmoi:VV02_12370,path:lmoi00261,Monobactam biosynthesis
WP_265446341.1	WP_265446341.1|WP_265446341.1|WP_265446341.1		pseudouridine synthase [Flexivirga sp. Q11]		GO:0003723,RNA binding;GO:0120159,rRNA pseudouridine synthase activity	GO:0000455,enzyme-directed rRNA pseudouridine synthesis
WP_279672086.1	WP_279672086.1|WP_279672086.1|WP_279672086.1		diaminopimelate decarboxylase [Flexivirga sp. Q11]		GO:0008836,diaminopimelate decarboxylase activity;GO:0030170,pyridoxal phosphate binding	GO:0009089,lysine biosynthetic process via diaminopimelate	lmoi:VV02_19640,path:lmoi00300,Lysine biosynthesis;lmoi:VV02_19640,path:lmoi00470,D-Amino acid metabolism
WP_265442533.1	WP_265442533.1|WP_265442533.1|WP_265442533.1		PadR family transcriptional regulator [Flexivirga sp. Q11]
WP_265444861.1	WP_265444861.1|WP_265444861.1|WP_265444861.1		phosphotransferase [Flexivirga sp. Q11]
WP_279672125.1	WP_279672125.1|WP_279672125.1|WP_279672125.1		BTAD domain-containing putative transcriptional regulator [Flexivirga sp. Q11]
WP_265447052.1	WP_265447052.1|WP_265447052.1|WP_265447052.1		FGGY-family carbohydrate kinase [Flexivirga sp. Q11]		GO:0005524,ATP binding;GO:0004856,xylulokinase activity	GO:0042732,D-xylose metabolic process;GO:0005998,xylulose catabolic process	lmoi:VV02_13615,path:lmoi00040,Pentose and glucuronate interconversions
WP_265445578.1	WP_265445578.1|WP_265445578.1|WP_265445578.1		CsbD family protein [Flexivirga sp. Q11]
WP_265447738.1	WP_265447738.1|WP_265447738.1|WP_265447738.1		hypothetical protein [Flexivirga sp. Q11]
WP_265444484.1	WP_265444484.1|WP_265444484.1|WP_265444484.1		ATP-dependent DNA helicase [Flexivirga sp. Q11]		GO:0005524,ATP binding;GO:0004386,helicase activity;GO:0016818,hydrolase activity, acting on acid anhydrides, in phosphorus-containing anhydrides;GO:0003676,nucleic acid binding	GO:0006139,nucleobase-containing compound metabolic process
WP_279671681.1	WP_279671681.1|WP_279671681.1|WP_279671681.1		ATP-binding protein [Flexivirga sp. Q11]	GO:0016020,membrane	GO:0000155,phosphorelay sensor kinase activity
WP_265447302.1	WP_265447302.1|WP_265447302.1|WP_265447302.1		acyl-CoA dehydrogenase family protein [Flexivirga sp. Q11]		GO:0050660,flavin adenine dinucleotide binding;GO:0016627,oxidoreductase activity, acting on the CH-CH group of donors		lmoi:VV02_12750,path:lmoi00071,Fatty acid degradation;lmoi:VV02_12750,path:lmoi00280,Valine, leucine and isoleucine degradation
WP_265446998.1	WP_265446998.1|WP_265446998.1|WP_265446998.1		tryptophan synthase subunit alpha [Flexivirga sp. Q11]		GO:0004834,tryptophan synthase activity		lmoi:VV02_14220,path:lmoi00260,Glycine, serine and threonine metabolism;lmoi:VV02_14220,path:lmoi00400,Phenylalanine, tyrosine and tryptophan biosynthesis
WP_265447861.1	WP_265447861.1|WP_265447861.1|WP_265447861.1		hypothetical protein [Flexivirga sp. Q11]
WP_265447026.1	WP_265447026.1|WP_265447026.1|WP_265447026.1		acetylornithine transaminase [Flexivirga sp. Q11]	GO:0005737,cytoplasm	GO:0003992,N2-acetyl-L-ornithine;GO:0030170,pyridoxal phosphate binding	GO:0006526,arginine biosynthetic process	lmoi:VV02_13710,path:lmoi00300,Lysine biosynthesis;lmoi:VV02_13710,path:lmoi00220,Arginine biosynthesis
WP_265446561.1	WP_265446561.1|WP_265446561.1|WP_265446561.1		TerD family protein [Flexivirga sp. Q11]
WP_265443560.1	WP_265443560.1|WP_265443560.1|WP_265443560.1		serine/threonine protein kinase [Flexivirga sp. Q11]	GO:0016020,membrane	GO:0005524,ATP binding;GO:0004674,protein serine/threonine kinase activity	GO:0006468,protein phosphorylation
WP_265442462.1	WP_265442462.1|WP_265442462.1|WP_265442462.1		UvrD-helicase domain-containing protein [Flexivirga sp. Q11]
WP_279671963.1	WP_279671963.1|WP_279671963.1|WP_279671963.1		LuxR C-terminal-related transcriptional regulator [Flexivirga sp. Q11]		GO:0003677,DNA binding	GO:0006355,regulation of DNA-templated transcription
WP_265448044.1	WP_265448044.1|WP_265448044.1|WP_265448044.1		alpha/beta hydrolase [Flexivirga sp. Q11]		GO:0003824,catalytic activity
WP_265447904.1	WP_265447904.1|WP_265447904.1|WP_265447904.1		DeoR/GlpR family DNA-binding transcription regulator [Flexivirga sp. Q11]		GO:0003677,DNA binding;GO:0003700,DNA-binding transcription factor activity
WP_265444339.1	WP_265444339.1|WP_265444339.1|WP_265444339.1		sugar ABC transporter substrate-binding protein [Flexivirga sp. Q11]
WP_279672598.1	WP_279672598.1|WP_279672598.1|WP_279672598.1		DUF6020 family protein [Flexivirga sp. Q11]
WP_279671488.1	WP_279671488.1|WP_279671488.1|WP_279671488.1		NlpC/P60 family protein [Flexivirga sp. Q11]
WP_265446101.1	WP_265446101.1|WP_265446101.1|WP_265446101.1		DUF1003 domain-containing protein [Flexivirga sp. Q11]	GO:0016020,membrane
WP_265444139.1	WP_265444139.1|WP_265444139.1|WP_265444139.1		NADP-dependent malic enzyme [Flexivirga sp. Q11]		GO:0004471,malate dehydrogenase (decarboxylating) (NAD+) activity;GO:0046872,metal ion binding;GO:0051287,NAD binding		lmoi:VV02_17100,path:lmoi00620,Pyruvate metabolism;lmoi:VV02_17100,path:lmoi02020,Two-component system
WP_265443200.1	WP_265443200.1|WP_265443200.1|WP_265443200.1		methyltransferase [Flexivirga sp. Q11]		GO:0003676,nucleic acid binding;GO:0008757,S-adenosylmethionine-dependent methyltransferase activity	GO:0043412,macromolecule modification;GO:0032259,methylation;GO:0006807,nitrogen compound metabolic process;GO:0044238,primary metabolic process
WP_279671945.1	WP_279671945.1|WP_279671945.1|WP_279671945.1		glycerate kinase [Flexivirga sp. Q11]		GO:0008887,glycerate kinase activity	GO:0031388,organic acid phosphorylation	lmoi:VV02_17020,path:lmoi00630,Glyoxylate and dicarboxylate metabolism;lmoi:VV02_17020,path:lmoi00561,Glycerolipid metabolism;lmoi:VV02_17020,path:lmoi00260,Glycine, serine and threonine metabolism
WP_279672221.1	WP_279672221.1|WP_279672221.1|WP_279672221.1		amidohydrolase family protein [Flexivirga sp. Q11]
WP_265444596.1	WP_265444596.1|WP_265444596.1|WP_265444596.1		substrate-binding domain-containing protein [Flexivirga sp. Q11]
WP_279672078.1	WP_279672078.1|WP_279672078.1|WP_279672078.1		endonuclease NucS [Flexivirga sp. Q11]	GO:0005737,cytoplasm	GO:0003677,DNA binding;GO:0000014,single-stranded DNA endodeoxyribonuclease activity
WP_279671909.1	WP_279671909.1|WP_279671909.1|WP_279671909.1		uroporphyrinogen decarboxylase [Flexivirga sp. Q11]	GO:0005737,cytoplasm	GO:0004853,uroporphyrinogen decarboxylase activity	GO:0006782,protoporphyrinogen IX biosynthetic process	lmoi:VV02_16260,path:lmoi00860,Porphyrin metabolism
WP_279671663.1	WP_279671663.1|WP_279671663.1|WP_279671663.1		helicase-associated domain-containing protein [Flexivirga sp. Q11]		GO:0005524,ATP binding;GO:0004386,helicase activity;GO:0016787,hydrolase activity
WP_265443048.1	WP_265443048.1|WP_265443048.1|WP_265443048.1		zinc-dependent alcohol dehydrogenase family protein [Flexivirga sp. Q11]		GO:0016491,oxidoreductase activity;GO:0008270,zinc ion binding
WP_265443769.1	WP_265443769.1|WP_265443769.1|WP_265443769.1		PH domain-containing protein [Flexivirga sp. Q11]	GO:0016020,membrane
WP_279672490.1	WP_279672490.1|WP_279672490.1|WP_279672490.1		sugar nucleotide-binding protein [Flexivirga sp. Q11]		GO:0008831,dTDP-4-dehydrorhamnose reductase activity	GO:0019305,dTDP-rhamnose biosynthetic process	lmoi:VV02_21410,path:lmoi00541,O-Antigen nucleotide sugar biosynthesis;lmoi:VV02_21410,path:lmoi00523,Polyketide sugar unit biosynthesis;lmoi:VV02_21410,path:lmoi00521,Streptomycin biosynthesis
WP_265445791.1	WP_265445791.1|WP_265445791.1|WP_265445791.1		ATP-binding cassette domain-containing protein [Flexivirga sp. Q11]		GO:0005524,ATP binding;GO:0016887,ATP hydrolysis activity	GO:0015833,peptide transport
WP_265443251.1	WP_265443251.1|WP_265443251.1|WP_265443251.1		pseudouridine-5'-phosphate glycosidase [Flexivirga sp. Q11]		GO:0016798,hydrolase activity, acting on glycosyl bonds;GO:0046872,metal ion binding;GO:0004730,pseudouridylate synthase activity	GO:0046113,nucleobase catabolic process	lmoi:VV02_16070,path:lmoi00240,Pyrimidine metabolism
WP_265443117.1	WP_265443117.1|WP_265443117.1|WP_265443117.1		hotdog domain-containing protein [Flexivirga sp. Q11]
WP_265446035.1	WP_265446035.1|WP_265446035.1|WP_265446035.1		anti-sigma factor [Flexivirga sp. Q11]
WP_265445815.1	WP_265445815.1|WP_265445815.1|WP_265445815.1		DUF1772 domain-containing protein [Flexivirga sp. Q11]
WP_265444043.1	WP_265444043.1|WP_265444043.1|WP_265444043.1		guanine deaminase [Flexivirga sp. Q11]
WP_265447367.1	WP_265447367.1|WP_265447367.1|WP_265447367.1		toll/interleukin-1 receptor domain-containing protein [Flexivirga sp. Q11]
WP_265444975.1	WP_265444975.1|WP_265444975.1|WP_265444975.1		hemolysin family protein [Flexivirga sp. Q11]	GO:0016020,membrane
WP_265443275.1	WP_265443275.1|WP_265443275.1|WP_265443275.1		2-amino-4-hydroxy-6-hydroxymethyldihydropteridine diphosphokinase [Flexivirga sp. Q11]		GO:0003848,2-amino-4-hydroxy-6-hydroxymethyldihydropteridine diphosphokinase activity;GO:0005524,ATP binding;GO:0004150,dihydroneopterin aldolase activity;GO:0016301,kinase activity	GO:0046656,folic acid biosynthetic process;GO:0016310,phosphorylation;GO:0046654,tetrahydrofolate biosynthetic process	lmoi:VV02_23135,path:lmoi00790,Folate biosynthesis
WP_265444459.1	WP_265444459.1|WP_265444459.1|WP_265444459.1		transcriptional regulator NrdR [Flexivirga sp. Q11]		GO:0005524,ATP binding;GO:0003677,DNA binding;GO:0008270,zinc ion binding	GO:0045892,negative regulation of DNA-templated transcription
WP_279671522.1	WP_279671522.1|WP_279671522.1|WP_279671522.1		Type 1 glutamine amidotransferase-like domain-containing protein [Flexivirga sp. Q11]
WP_265443886.1	WP_265443886.1|WP_265443886.1|WP_265443886.1		non-homologous end-joining DNA ligase [Flexivirga sp. Q11]		GO:0005524,ATP binding;GO:0003910,DNA ligase (ATP) activity	GO:0006310,DNA recombination;GO:0006281,DNA repair	lmoi:VV02_22860,path:lmoi03450,Non-homologous end-joining
WP_265445945.1	WP_265445945.1|WP_265445945.1|WP_265445945.1		carboxyltransferase domain-containing protein [Flexivirga sp. Q11]		GO:0005524,ATP binding;GO:0016787,hydrolase activity
WP_265447049.1	WP_265447049.1|WP_265447049.1|WP_265447049.1		VOC family protein [Flexivirga sp. Q11]
WP_265443562.1	WP_265443562.1|WP_265443562.1|WP_265443562.1		threonine/serine exporter family protein [Flexivirga sp. Q11]	GO:0016020,membrane	GO:0022857,transmembrane transporter activity
WP_265447548.1	WP_265447548.1|WP_265447548.1|WP_265447548.1		thiamine-phosphate kinase [Flexivirga sp. Q11]		GO:0005524,ATP binding;GO:0000287,magnesium ion binding;GO:0009030,thiamine-phosphate kinase activity	GO:0016310,phosphorylation;GO:0009228,thiamine biosynthetic process;GO:0009229,thiamine diphosphate biosynthetic process	lmoi:VV02_11570,path:lmoi00730,Thiamine metabolism
WP_279671906.1	WP_279671906.1|WP_279671906.1|WP_279671906.1		MULTISPECIES: helix-turn-helix transcriptional regulator [Flexivirga]		GO:0003677,DNA binding;GO:0016779,nucleotidyltransferase activity
WP_279671670.1	WP_279671670.1|WP_279671670.1|WP_279671670.1		response regulator transcription factor [Flexivirga sp. Q11]		GO:0003677,DNA binding	GO:0000160,phosphorelay signal transduction system;GO:0006355,regulation of DNA-templated transcription
WP_265443091.1	WP_265443091.1|WP_265443091.1|WP_265443091.1		hypothetical protein [Flexivirga sp. Q11]
WP_265447632.1	WP_265447632.1|WP_265447632.1|WP_265447632.1		Re/Si-specific NAD(P)(+) transhydrogenase subunit alpha [Flexivirga sp. Q11]	GO:0016020,membrane	GO:0008746,NAD(P)+ transhydrogenase activity	GO:1902600,proton transmembrane transport	lmoi:VV02_05955,path:lmoi00760,Nicotinate and nicotinamide metabolism
WP_279672027.1	WP_279672027.1|WP_279672027.1|WP_279672027.1		GntR family transcriptional regulator [Flexivirga sp. Q11]		GO:0003677,DNA binding;GO:0003700,DNA-binding transcription factor activity
WP_265443218.1	WP_265443218.1|WP_265443218.1|WP_265443218.1		DUF433 domain-containing protein [Flexivirga sp. Q11]
WP_265447890.1	WP_265447890.1|WP_265447890.1|WP_265447890.1		ribonuclease domain-containing protein [Flexivirga sp. Q11]		GO:0003723,RNA binding;GO:0004521,RNA endonuclease activity
WP_265447723.1	WP_265447723.1|WP_265447723.1|WP_265447723.1		hypothetical protein [Flexivirga sp. Q11]
WP_265445962.1	WP_265445962.1|WP_265445962.1|WP_265445962.1		SDR family oxidoreductase [Flexivirga sp. Q11]
WP_265446045.1	WP_265446045.1|WP_265446045.1|WP_265446045.1		VIT family protein [Flexivirga sp. Q11]	GO:0016020,membrane	GO:0005384,manganese ion transmembrane transporter activity	GO:0030026,intracellular manganese ion homeostasis
WP_265447233.1	WP_265447233.1|WP_265447233.1|WP_265447233.1		Fur family transcriptional regulator [Flexivirga sp. Q11]		GO:0003700,DNA-binding transcription factor activity
WP_265443895.1	WP_265443895.1|WP_265443895.1|WP_265443895.1		LLM class flavin-dependent oxidoreductase [Flexivirga sp. Q11]		GO:0016705,oxidoreductase activity, acting on paired donors, with incorporation or reduction of molecular oxygen
WP_279672410.1	WP_279672410.1|WP_279672410.1|WP_279672410.1		DUF2505 domain-containing protein [Flexivirga sp. Q11]
WP_279672203.1	WP_279672203.1|WP_279672203.1|WP_279672203.1		TrmH family RNA methyltransferase [Flexivirga sp. Q11]		GO:0003723,RNA binding;GO:0008173,RNA methyltransferase activity	GO:0006396,RNA processing
WP_279672298.1	WP_279672298.1|WP_279672298.1|WP_279672298.1		phosphatidylinositol mannoside acyltransferase [Flexivirga sp. Q11]	GO:0005886,plasma membrane	GO:0016746,acyltransferase activity	GO:0009247,glycolipid biosynthetic process
WP_265444653.1	WP_265444653.1|WP_265444653.1|WP_265444653.1		GAD-like domain-containing protein [Flexivirga sp. Q11]
WP_279671705.1	WP_279671705.1|WP_279671705.1|WP_279671705.1		C40 family peptidase [Flexivirga sp. Q11]
WP_265444766.1	WP_265444766.1|WP_265444766.1|WP_265444766.1		molybdopterin-dependent oxidoreductase [Flexivirga sp. Q11]	GO:0016020,membrane
WP_265444317.1	WP_265444317.1|WP_265444317.1|WP_265444317.1		oxygenase MpaB family protein [Flexivirga sp. Q11]
WP_265445343.1	WP_265445343.1|WP_265445343.1|WP_265445343.1		MaoC/PaaZ C-terminal domain-containing protein [Flexivirga sp. Q11]
WP_265444523.1	WP_265444523.1|WP_265444523.1|WP_265444523.1		regulatory protein RecX [Flexivirga sp. Q11]	GO:0005737,cytoplasm		GO:0006282,regulation of DNA repair
WP_265443192.1	WP_265443192.1|WP_265443192.1|WP_265443192.1		dihydroxyacetone kinase family protein [Flexivirga sp. Q11]		GO:0004371,glycerone kinase activity	GO:0006071,glycerol metabolic process;GO:0016310,phosphorylation	lmoi:VV02_18355,path:lmoi00561,Glycerolipid metabolism
WP_265443030.1	WP_265443030.1|WP_265443030.1|WP_265443030.1		heavy metal translocating P-type ATPase [Flexivirga sp. Q11]	GO:0005886,plasma membrane	GO:0005524,ATP binding;GO:0016887,ATP hydrolysis activity;GO:0019829,ATPase-coupled monoatomic cation transmembrane transporter activity;GO:0046872,metal ion binding
WP_279671414.1	WP_279671414.1|WP_279671414.1|WP_279671414.1		bile acid:sodium symporter family protein [Flexivirga sp. Q11]
WP_265443633.1	WP_265443633.1|WP_265443633.1|WP_265443633.1		chaperonin GroEL [Flexivirga sp. Q11]	GO:0042603,capsule;GO:0009986,cell surface;GO:0005737,cytoplasm	GO:0005524,ATP binding;GO:0140662,ATP-dependent protein folding chaperone;GO:0016853,isomerase activity;GO:0051082,unfolded protein binding	GO:0042026,protein refolding	lmoi:VV02_08000,path:lmoi03018,RNA degradation;lmoi:VV02_09460,path:lmoi03018,RNA degradation
WP_265444925.1	WP_265444925.1|WP_265444925.1|WP_265444925.1		F0F1 ATP synthase subunit beta [Flexivirga sp. Q11]	GO:0005886,plasma membrane;GO:0045261,proton-transporting ATP synthase complex, catalytic core F(1)	GO:0005524,ATP binding;GO:0016787,hydrolase activity;GO:0046933,proton-transporting ATP synthase activity, rotational mechanism;GO:0046961,proton-transporting ATPase activity, rotational mechanism		lmoi:VV02_19465,path:lmoi00190,Oxidative phosphorylation
WP_265446910.1	WP_265446910.1|WP_265446910.1|WP_265446910.1		ABC transporter substrate-binding protein [Flexivirga sp. Q11]	GO:0043190,ATP-binding cassette (ABC) transporter complex;GO:0042597,periplasmic space		GO:0055085,transmembrane transport	lmoi:VV02_13885,path:lmoi02024,Quorum sensing
WP_265445473.1	WP_265445473.1|WP_265445473.1|WP_265445473.1		molecular chaperone DnaK [Flexivirga sp. Q11]		GO:0005524,ATP binding;GO:0140662,ATP-dependent protein folding chaperone;GO:0051082,unfolded protein binding		lmoi:VV02_05685,path:lmoi03018,RNA degradation
WP_265444927.1	WP_265444927.1|WP_265444927.1|WP_265444927.1		F0F1 ATP synthase subunit alpha [Flexivirga sp. Q11]	GO:0005886,plasma membrane;GO:0045261,proton-transporting ATP synthase complex, catalytic core F(1)	GO:0005524,ATP binding;GO:0046933,proton-transporting ATP synthase activity, rotational mechanism;GO:0046961,proton-transporting ATPase activity, rotational mechanism		lmoi:VV02_19475,path:lmoi00190,Oxidative phosphorylation
WP_279672156.1	WP_279672156.1|WP_279672156.1|WP_279672156.1		elongation factor Tu [Flexivirga sp. Q11]	GO:0005737,cytoplasm	GO:0005525,GTP binding;GO:0003924,GTPase activity;GO:0003746,translation elongation factor activity
WP_265448029.1	WP_265448029.1|WP_265448029.1|WP_265448029.1		chaperonin GroEL [Flexivirga sp. Q11]	GO:0042603,capsule;GO:0009986,cell surface;GO:0005737,cytoplasm	GO:0005524,ATP binding;GO:0140662,ATP-dependent protein folding chaperone;GO:0016853,isomerase activity;GO:0051082,unfolded protein binding	GO:0042026,protein refolding	lmoi:VV02_08000,path:lmoi03018,RNA degradation;lmoi:VV02_09460,path:lmoi03018,RNA degradation
WP_279672348.1	WP_279672348.1|WP_279672348.1|WP_279672348.1		transketolase [Flexivirga sp. Q11]		GO:0000287,magnesium ion binding;GO:0004802,transketolase activity		lmoi:VV02_14600,path:lmoi00030,Pentose phosphate pathway
WP_265447132.1	WP_265447132.1|WP_265447132.1|WP_265447132.1		pyruvate dehydrogenase (acetyl-transferring), homodimeric type [Flexivirga sp. Q11]		GO:0000287,magnesium ion binding;GO:0004739,pyruvate dehydrogenase (acetyl-transferring) activity	GO:0006096,glycolytic process	lmoi:VV02_13345,path:lmoi00010,Glycolysis / Gluconeogenesis;lmoi:VV02_13345,path:lmoi00020,Citrate cycle (TCA cycle);lmoi:VV02_13345,path:lmoi00620,Pyruvate metabolism
WP_265445317.1	WP_265445317.1|WP_265445317.1|WP_265445317.1		phosphoenolpyruvate carboxykinase (GTP) [Flexivirga sp. Q11]	GO:0005737,cytoplasm	GO:0005525,GTP binding;GO:0016301,kinase activity;GO:0030145,manganese ion binding;GO:0004613,phosphoenolpyruvate carboxykinase (GTP) activity	GO:0006094,gluconeogenesis;GO:0016310,phosphorylation	lmoi:VV02_24625,path:lmoi00010,Glycolysis / Gluconeogenesis;lmoi:VV02_24625,path:lmoi00020,Citrate cycle (TCA cycle);lmoi:VV02_24625,path:lmoi00620,Pyruvate metabolism
WP_279671757.1	WP_279671757.1|WP_279671757.1|WP_279671757.1		aconitate hydratase AcnA [Flexivirga sp. Q11]		GO:0047456,2-methylisocitrate dehydratase activity;GO:0051539,4 iron, 4 sulfur cluster binding;GO:0003994,aconitate hydratase activity;GO:0047780,citrate dehydratase activity;GO:0046872,metal ion binding	GO:0006099,tricarboxylic acid cycle	lmoi:VV02_16390,path:lmoi00020,Citrate cycle (TCA cycle);lmoi:VV02_16390,path:lmoi00630,Glyoxylate and dicarboxylate metabolism
WP_279672229.1	WP_279672229.1|WP_279672229.1|WP_279672229.1		DNA-directed RNA polymerase subunit beta' [Flexivirga sp. Q11]	GO:0000428,DNA-directed RNA polymerase complex	GO:0003677,DNA binding;GO:0003899,DNA-directed 5'-3' RNA polymerase activity;GO:0000287,magnesium ion binding;GO:0008270,zinc ion binding	GO:0006351,DNA-templated transcription	lmoi:VV02_21425,path:lmoi03020,RNA polymerase
WP_265447657.1	WP_265447657.1|WP_265447657.1|WP_265447657.1		NAD-glutamate dehydrogenase [Flexivirga sp. Q11]		GO:0004352,glutamate dehydrogenase (NAD+) activity	GO:0019551,glutamate catabolic process to 2-oxoglutarate	lmoi:VV02_10885,path:lmoi00910,Nitrogen metabolism;lmoi:VV02_10885,path:lmoi00250,Alanine, aspartate and glutamate metabolism;lmoi:VV02_10885,path:lmoi00220,Arginine biosynthesis;lmoi:VV02_10885,path:lmoi00430,Taurine and hypotaurine metabolism
WP_265447615.1	WP_265447615.1|WP_265447615.1|WP_265447615.1		4-hydroxyphenylpyruvate dioxygenase [Flexivirga sp. Q11]		GO:0003868,4-hydroxyphenylpyruvate dioxygenase activity;GO:0046872,metal ion binding	GO:0009072,aromatic amino acid metabolic process	lmoi:VV02_11250,path:lmoi00350,Tyrosine metabolism;lmoi:VV02_11250,path:lmoi00360,Phenylalanine metabolism;lmoi:VV02_11250,path:lmoi00130,Ubiquinone and other terpenoid-quinone biosynthesis
WP_265446666.1	WP_265446666.1|WP_265446666.1|WP_265446666.1		type I glyceraldehyde-3-phosphate dehydrogenase [Flexivirga sp. Q11]		GO:0004365,glyceraldehyde-3-phosphate dehydrogenase (NAD+) (phosphorylating) activity;GO:0051287,NAD binding;GO:0050661,NADP binding	GO:0006006,glucose metabolic process	lmoi:VV02_14550,path:lmoi00010,Glycolysis / Gluconeogenesis
WP_265447662.1	WP_265447662.1|WP_265447662.1|WP_265447662.1		L-glutamate gamma-semialdehyde dehydrogenase [Flexivirga sp. Q11]		GO:0003842,1-pyrroline-5-carboxylate dehydrogenase activity	GO:0010133,proline catabolic process to glutamate	lmoi:VV02_10870,path:lmoi00250,Alanine, aspartate and glutamate metabolism;lmoi:VV02_10870,path:lmoi00330,Arginine and proline metabolism
WP_265444202.1	WP_265444202.1|WP_265444202.1|WP_265444202.1		30S ribosomal protein S2 [Flexivirga sp. Q11]	GO:0015935,small ribosomal subunit	GO:0003735,structural constituent of ribosome	GO:0006412,translation	lmoi:VV02_11955,path:lmoi03010,Ribosome
WP_265442534.1	WP_265442534.1|WP_265442534.1|WP_265442534.1		inositol-3-phosphate synthase [Flexivirga sp. Q11]		GO:0004512,inositol-3-phosphate synthase activity	GO:0006021,inositol biosynthetic process;GO:0008654,phospholipid biosynthetic process	lmoi:VV02_02585,path:lmoi00562,Inositol phosphate metabolism;lmoi:VV02_02585,path:lmoi00521,Streptomycin biosynthesis
WP_265446642.1	WP_265446642.1|WP_265446642.1|WP_265446642.1		transaldolase [Flexivirga sp. Q11]	GO:0005737,cytoplasm	GO:0004801,transaldolase activity	GO:0005975,carbohydrate metabolic process;GO:0006098,pentose-phosphate shunt	lmoi:VV02_14595,path:lmoi00030,Pentose phosphate pathway
WP_279672231.1	WP_279672231.1|WP_279672231.1|WP_279672231.1		elongation factor G [Flexivirga sp. Q11]	GO:0005737,cytoplasm	GO:0005525,GTP binding;GO:0003924,GTPase activity;GO:0003746,translation elongation factor activity
WP_265447930.1	WP_265447930.1|WP_265447930.1|WP_265447930.1		NADP-dependent isocitrate dehydrogenase [Flexivirga sp. Q11]		GO:0004450,isocitrate dehydrogenase (NADP+) activity;GO:0000287,magnesium ion binding;GO:0051287,NAD binding	GO:0006102,isocitrate metabolic process;GO:0006099,tricarboxylic acid cycle	lmoi:VV02_09875,path:lmoi00020,Citrate cycle (TCA cycle);lmoi:VV02_09875,path:lmoi00480,Glutathione metabolism
WP_265445170.1	WP_265445170.1|WP_265445170.1|WP_265445170.1		S53 family peptidase [Flexivirga sp. Q11]		GO:0046872,metal ion binding;GO:0004252,serine-type endopeptidase activity	GO:0006508,proteolysis
WP_246242774.1	WP_246242774.1|WP_246242774.1|WP_246242774.1		MULTISPECIES: heavy metal translocating P-type ATPase [Flexivirga]	GO:0005886,plasma membrane	GO:0005524,ATP binding;GO:0016887,ATP hydrolysis activity;GO:0019829,ATPase-coupled monoatomic cation transmembrane transporter activity;GO:0046872,metal ion binding
WP_279672420.1	WP_279672420.1|WP_279672420.1|WP_279672420.1		PAS domain-containing sensor histidine kinase [Flexivirga sp. Q11]		GO:0000155,phosphorelay sensor kinase activity
WP_265445477.1	WP_265445477.1|WP_265445477.1|WP_265445477.1		helix-turn-helix transcriptional regulator [Flexivirga sp. Q11]		GO:0003677,DNA binding;GO:0003700,DNA-binding transcription factor activity
WP_265443044.1	WP_265443044.1|WP_265443044.1|WP_265443044.1		glycosyltransferase [Flexivirga sp. Q11]		GO:0016757,glycosyltransferase activity	GO:1901576,organic substance biosynthetic process
WP_265445825.1	WP_265445825.1|WP_265445825.1|WP_265445825.1		DNA-directed RNA polymerase subunit beta [Flexivirga sp. Q11]	GO:0000428,DNA-directed RNA polymerase complex	GO:0003677,DNA binding;GO:0003899,DNA-directed 5'-3' RNA polymerase activity;GO:0032549,ribonucleoside binding	GO:0006351,DNA-templated transcription	lmoi:VV02_21430,path:lmoi03020,RNA polymerase
WP_265444625.1	WP_265444625.1|WP_265444625.1|WP_265444625.1		polyribonucleotide nucleotidyltransferase [Flexivirga sp. Q11]	GO:0005737,cytoplasm	GO:0000287,magnesium ion binding;GO:0004654,polyribonucleotide nucleotidyltransferase activity;GO:0003723,RNA binding	GO:0006402,mRNA catabolic process;GO:0006396,RNA processing	lmoi:VV02_18335,path:lmoi03018,RNA degradation
WP_265447503.1	WP_265447503.1|WP_265447503.1|WP_265447503.1		NAD-dependent succinate-semialdehyde dehydrogenase [Flexivirga sp. Q11]		GO:0016620,oxidoreductase activity, acting on the aldehyde or oxo group of donors, NAD or NADP as acceptor		lmoi:VV02_12135,path:lmoi00650,Butanoate metabolism;lmoi:VV02_12135,path:lmoi00250,Alanine, aspartate and glutamate metabolism;lmoi:VV02_12135,path:lmoi00310,Lysine degradation;lmoi:VV02_12135,path:lmoi00350,Tyrosine metabolism;lmoi:VV02_12135,path:lmoi00760,Nicotinate and nicotinamide metabolism
WP_265444694.1	WP_265444694.1|WP_265444694.1|WP_265444694.1		NAD-dependent succinate-semialdehyde dehydrogenase [Flexivirga sp. Q11]		GO:0016620,oxidoreductase activity, acting on the aldehyde or oxo group of donors, NAD or NADP as acceptor		lmoi:VV02_11275,path:lmoi00650,Butanoate metabolism;lmoi:VV02_11275,path:lmoi00250,Alanine, aspartate and glutamate metabolism;lmoi:VV02_11275,path:lmoi00310,Lysine degradation;lmoi:VV02_11275,path:lmoi00350,Tyrosine metabolism;lmoi:VV02_11275,path:lmoi00760,Nicotinate and nicotinamide metabolism
WP_123269553.1	WP_123269553.1|WP_123269553.1|WP_123269553.1		MULTISPECIES: HU family DNA-binding protein [Flexivirga]		GO:0003677,DNA binding;GO:0030527,structural constituent of chromatin
WP_279671613.1	WP_279671613.1|WP_279671613.1|WP_279671613.1		acetate--CoA ligase [Flexivirga sp. Q11]		GO:0003987,acetate-CoA ligase activity;GO:0016208,AMP binding;GO:0005524,ATP binding;GO:0046872,metal ion binding	GO:0019427,acetyl-CoA biosynthetic process from acetate	lmoi:VV02_23565,path:lmoi00010,Glycolysis / Gluconeogenesis;lmoi:VV02_23565,path:lmoi00620,Pyruvate metabolism;lmoi:VV02_23565,path:lmoi00630,Glyoxylate and dicarboxylate metabolism;lmoi:VV02_23565,path:lmoi00640,Propanoate metabolism;lmoi:VV02_23565,path:lmoi00680,Methane metabolism
WP_265446072.1	WP_265446072.1|WP_265446072.1|WP_265446072.1		citrate synthase [Flexivirga sp. Q11]	GO:0005737,cytoplasm	GO:0004108,citrate (Si)-synthase activity	GO:0006099,tricarboxylic acid cycle	lmoi:VV02_20410,path:lmoi00020,Citrate cycle (TCA cycle);lmoi:VV02_20410,path:lmoi00630,Glyoxylate and dicarboxylate metabolism
WP_265444926.1	WP_265444926.1|WP_265444926.1|WP_265444926.1		F0F1 ATP synthase subunit gamma [Flexivirga sp. Q11]	GO:0005886,plasma membrane;GO:0045261,proton-transporting ATP synthase complex, catalytic core F(1)	GO:0005524,ATP binding;GO:0046933,proton-transporting ATP synthase activity, rotational mechanism	GO:0042777,proton motive force-driven plasma membrane ATP synthesis	lmoi:VV02_19470,path:lmoi00190,Oxidative phosphorylation
WP_265446107.1	WP_265446107.1|WP_265446107.1|WP_265446107.1		aminopeptidase P family protein [Flexivirga sp. Q11]		GO:0030145,manganese ion binding;GO:0070006,metalloaminopeptidase activity
WP_265448100.1	WP_265448100.1|WP_265448100.1|WP_265448100.1		ferritin [Flexivirga sp. Q11]	GO:0005737,cytoplasm	GO:0008199,ferric iron binding	GO:0006879,intracellular iron ion homeostasis;GO:0006826,iron ion transport
WP_265443472.1	WP_265443472.1|WP_265443472.1|WP_265443472.1		catalase/peroxidase HPI [Flexivirga sp. Q11]		GO:0004096,catalase activity;GO:0020037,heme binding;GO:0046872,metal ion binding	GO:0042744,hydrogen peroxide catabolic process;GO:0006979,response to oxidative stress	lmoi:VV02_02915,path:lmoi00360,Phenylalanine metabolism;lmoi:VV02_02915,path:lmoi00380,Tryptophan metabolism
WP_265443350.1	WP_265443350.1|WP_265443350.1|WP_265443350.1		ATP-dependent Clp protease ATP-binding subunit [Flexivirga sp. Q11]	GO:0005737,cytoplasm	GO:0005524,ATP binding;GO:0016887,ATP hydrolysis activity
WP_265447898.1	WP_265447898.1|WP_265447898.1|WP_265447898.1		fumarate reductase/succinate dehydrogenase flavoprotein subunit [Flexivirga sp. Q11]		GO:0102040,fumarate reductase (menaquinone);GO:0033765,steroid dehydrogenase activity, acting on the CH-CH group of donors;GO:0008177,succinate dehydrogenase (ubiquinone) activity	GO:0008202,steroid metabolic process	lmoi:VV02_10025,path:lmoi00020,Citrate cycle (TCA cycle);lmoi:VV02_10025,path:lmoi00650,Butanoate metabolism;lmoi:VV02_10025,path:lmoi00190,Oxidative phosphorylation;lmoi:VV02_10010,path:lmoi00020,Citrate cycle (TCA cycle);lmoi:VV02_10010,path:lmoi00650,Butanoate metabolism;lmoi:VV02_10010,path:lmoi00190,Oxidative phosphorylation
WP_265445305.1	WP_265445305.1|WP_265445305.1|WP_265445305.1		glycerol kinase GlpK [Flexivirga sp. Q11]		GO:0005524,ATP binding;GO:0004370,glycerol kinase activity	GO:0019563,glycerol catabolic process;GO:0006072,glycerol-3-phosphate metabolic process;GO:0016310,phosphorylation	lmoi:VV02_24645,path:lmoi00561,Glycerolipid metabolism
WP_265444149.1	WP_265444149.1|WP_265444149.1|WP_265444149.1		2-oxoglutarate dehydrogenase, E2 component, dihydrolipoamide succinyltransferase [Flexivirga sp. Q11]		GO:0016746,acyltransferase activity		lmoi:VV02_17160,path:lmoi00010,Glycolysis / Gluconeogenesis;lmoi:VV02_17160,path:lmoi00020,Citrate cycle (TCA cycle);lmoi:VV02_17160,path:lmoi00620,Pyruvate metabolism
WP_265442818.1	WP_265442818.1|WP_265442818.1|WP_265442818.1		phenylacetic acid degradation bifunctional protein PaaZ [Flexivirga sp. Q11]		GO:0016620,oxidoreductase activity, acting on the aldehyde or oxo group of donors, NAD or NADP as acceptor		lmoi:VV02_21495,path:lmoi00260,Glycine, serine and threonine metabolism
WP_265444306.1	WP_265444306.1|WP_265444306.1|WP_265444306.1		type I glutamate--ammonia ligase [Flexivirga sp. Q11]		GO:0005524,ATP binding;GO:0004356,glutamate-ammonia ligase activity	GO:0006542,glutamine biosynthetic process	lmoi:VV02_17235,path:lmoi00630,Glyoxylate and dicarboxylate metabolism;lmoi:VV02_17235,path:lmoi00910,Nitrogen metabolism;lmoi:VV02_17235,path:lmoi00250,Alanine, aspartate and glutamate metabolism;lmoi:VV02_17235,path:lmoi00220,Arginine biosynthesis;lmoi:VV02_17235,path:lmoi02020,Two-component system
WP_279671552.1	WP_279671552.1|WP_279671552.1|WP_279671552.1		cytochrome ubiquinol oxidase subunit I [Flexivirga sp. Q11]	GO:0070069,cytochrome complex;GO:0005886,plasma membrane	GO:0009055,electron transfer activity;GO:0046872,metal ion binding	GO:0019646,aerobic electron transport chain	lmoi:VV02_25400,path:lmoi00190,Oxidative phosphorylation;lmoi:VV02_25400,path:lmoi02020,Two-component system
WP_265447686.1	WP_265447686.1|WP_265447686.1|WP_265447686.1		adenosylhomocysteinase [Flexivirga sp. Q11]	GO:0005737,cytoplasm	GO:0004013,adenosylhomocysteinase activity	GO:0006730,one-carbon metabolic process	lmoi:VV02_10765,path:lmoi00270,Cysteine and methionine metabolism
WP_265447954.1	WP_265447954.1|WP_265447954.1|WP_265447954.1		succinate--CoA ligase subunit alpha [Flexivirga sp. Q11]		GO:0000166,nucleotide binding;GO:0004775,succinate-CoA ligase (ADP-forming) activity;GO:0004776,succinate-CoA ligase (GDP-forming) activity	GO:0006099,tricarboxylic acid cycle	lmoi:VV02_09770,path:lmoi00020,Citrate cycle (TCA cycle);lmoi:VV02_09770,path:lmoi00640,Propanoate metabolism;lmoi:VV02_09770,path:lmoi00660,C5-Branched dibasic acid metabolism
WP_265444148.1	WP_265444148.1|WP_265444148.1|WP_265444148.1		dihydrolipoyl dehydrogenase [Flexivirga sp. Q11]		GO:0004148,dihydrolipoyl dehydrogenase activity;GO:0050660,flavin adenine dinucleotide binding		lmoi:VV02_17155,path:lmoi00010,Glycolysis / Gluconeogenesis;lmoi:VV02_17155,path:lmoi00020,Citrate cycle (TCA cycle);lmoi:VV02_17155,path:lmoi00620,Pyruvate metabolism;lmoi:VV02_17155,path:lmoi00630,Glyoxylate and dicarboxylate metabolism;lmoi:VV02_17155,path:lmoi00640,Propanoate metabolism;lmoi:VV02_17155,path:lmoi00260,Glycine, serine and threonine metabolism;lmoi:VV02_17155,path:lmoi00280,Vali…
WP_265445302.1	WP_265445302.1|WP_265445302.1|WP_265445302.1		glycerol-3-phosphate dehydrogenase/oxidase [Flexivirga sp. Q11]	GO:0009331,glycerol-3-phosphate dehydrogenase complex	GO:0052591,sn-glycerol-3-phosphate	GO:0006072,glycerol-3-phosphate metabolic process	lmoi:VV02_24655,path:lmoi00564,Glycerophospholipid metabolism
WP_265444201.1	WP_265444201.1|WP_265444201.1|WP_265444201.1		translation elongation factor Ts [Flexivirga sp. Q11]	GO:0005737,cytoplasm	GO:0003746,translation elongation factor activity
WP_265443010.1	WP_265443010.1|WP_265443010.1|WP_265443010.1		urocanate hydratase [Flexivirga sp. Q11]	GO:0005737,cytoplasm	GO:0016153,urocanate hydratase activity	GO:0019556,histidine catabolic process to glutamate and formamide;GO:0019557,histidine catabolic process to glutamate and formate	lmoi:VV02_04825,path:lmoi00340,Histidine metabolism
WP_265446090.1	WP_265446090.1|WP_265446090.1|WP_265446090.1		SPFH domain-containing protein [Flexivirga sp. Q11]	GO:0016020,membrane
WP_265445651.1	WP_265445651.1|WP_265445651.1|WP_265445651.1		NADH-quinone oxidoreductase subunit G [Flexivirga sp. Q11]	GO:0016020,membrane	GO:0051537,2 iron, 2 sulfur cluster binding;GO:0051539,4 iron, 4 sulfur cluster binding;GO:0046872,metal ion binding;GO:0043546,molybdopterin cofactor binding;GO:0008137,NADH dehydrogenase (ubiquinone) activity;GO:0048038,quinone binding	GO:0042773,ATP synthesis coupled electron transport	lmoi:VV02_22115,path:lmoi00190,Oxidative phosphorylation
WP_171153434.1	WP_171153434.1|WP_171153434.1|WP_171153434.1		MULTISPECIES: 50S ribosomal protein L18 [Flexivirga]	GO:0005737,cytoplasm;GO:1990904,ribonucleoprotein complex;GO:0005840,ribosome	GO:0019843,rRNA binding;GO:0003735,structural constituent of ribosome	GO:0006412,translation	lmoi:VV02_21075,path:lmoi03010,Ribosome
WP_265447564.1	WP_265447564.1|WP_265447564.1|WP_265447564.1		HU family DNA-binding protein [Flexivirga sp. Q11]		GO:0003677,DNA binding;GO:0030527,structural constituent of chromatin
WP_265446177.1	WP_265446177.1|WP_265446177.1|WP_265446177.1		50S ribosomal protein L4 [Flexivirga sp. Q11]	GO:1990904,ribonucleoprotein complex;GO:0005840,ribosome	GO:0019843,rRNA binding;GO:0003735,structural constituent of ribosome	GO:0006412,translation	lmoi:VV02_21150,path:lmoi03010,Ribosome
WP_265443935.1	WP_265443935.1|WP_265443935.1|WP_265443935.1		polyphosphate kinase 2 family protein [Flexivirga sp. Q11]		GO:0008976,polyphosphate kinase activity	GO:0016310,phosphorylation;GO:0006797,polyphosphate metabolic process
WP_265442658.1	WP_265442658.1|WP_265442658.1|WP_265442658.1		hypothetical protein [Flexivirga sp. Q11]	GO:0016020,membrane
WP_265443147.1	WP_265443147.1|WP_265443147.1|WP_265443147.1		FAD-dependent oxidoreductase [Flexivirga sp. Q11]		GO:0016491,oxidoreductase activity		lmoi:VV02_23655,path:lmoi00360,Phenylalanine metabolism;lmoi:VV02_23655,path:lmoi00470,D-Amino acid metabolism
WP_265445927.1	WP_265445927.1|WP_265445927.1|WP_265445927.1		50S ribosomal protein L17 [Flexivirga sp. Q11]	GO:1990904,ribonucleoprotein complex;GO:0005840,ribosome	GO:0003735,structural constituent of ribosome	GO:0006412,translation	lmoi:VV02_21000,path:lmoi03010,Ribosome
WP_265448026.1	WP_265448026.1|WP_265448026.1|WP_265448026.1		IMP dehydrogenase [Flexivirga sp. Q11]		GO:0003938,IMP dehydrogenase activity;GO:0046872,metal ion binding;GO:0000166,nucleotide binding	GO:0006177,GMP biosynthetic process	lmoi:VV02_09485,path:lmoi00230,Purine metabolism
WP_265445923.1	WP_265445923.1|WP_265445923.1|WP_265445923.1		30S ribosomal protein S4 [Flexivirga sp. Q11]	GO:0015935,small ribosomal subunit	GO:0019843,rRNA binding;GO:0003735,structural constituent of ribosome	GO:0006412,translation	lmoi:VV02_21010,path:lmoi03010,Ribosome
WP_265444830.1	WP_265444830.1|WP_265444830.1|WP_265444830.1		electron transfer flavoprotein subunit alpha/FixB family protein [Flexivirga sp. Q11]		GO:0009055,electron transfer activity;GO:0050660,flavin adenine dinucleotide binding
WP_265442971.1	WP_265442971.1|WP_265442971.1|WP_265442971.1		glutamine--fructose-6-phosphate transaminase (isomerizing) [Flexivirga sp. Q11]	GO:0005737,cytoplasm	GO:0097367,carbohydrate derivative binding;GO:0004360,glutamine-fructose-6-phosphate transaminase (isomerizing) activity	GO:1901137,carbohydrate derivative biosynthetic process;GO:0005975,carbohydrate metabolic process;GO:0006541,glutamine metabolic process	lmoi:VV02_04215,path:lmoi00520,Amino sugar and nucleotide sugar metabolism;lmoi:VV02_04215,path:lmoi00250,Alanine, aspartate and glutamate metabolism;lmoi:VV02_09330,path:lmoi00520,Amino sugar and nucleotide sugar metabolism;lmoi:VV02_09330,path:lmoi00250,Alanine, aspartate and glutamate metabolism
WP_265444929.1	WP_265444929.1|WP_265444929.1|WP_265444929.1		F0F1 ATP synthase subunit delta [Flexivirga sp. Q11]	GO:0005886,plasma membrane;GO:0045261,proton-transporting ATP synthase complex, catalytic core F(1)	GO:0046933,proton-transporting ATP synthase activity, rotational mechanism		lmoi:VV02_19480,path:lmoi00190,Oxidative phosphorylation
WP_265444920.1	WP_265444920.1|WP_265444920.1|WP_265444920.1		asparagine synthase (glutamine-hydrolyzing) [Flexivirga sp. Q11]
WP_265444190.1	WP_265444190.1|WP_265444190.1|WP_265444190.1		ribosome recycling factor [Flexivirga sp. Q11]	GO:0005737,cytoplasm		GO:0006415,translational termination
WP_265445772.1	WP_265445772.1|WP_265445772.1|WP_265445772.1		50S ribosomal protein L1 [Flexivirga sp. Q11]	GO:0015934,large ribosomal subunit	GO:0019843,rRNA binding;GO:0003735,structural constituent of ribosome;GO:0000049,tRNA binding	GO:0006417,regulation of translation;GO:0006412,translation	lmoi:VV02_21565,path:lmoi03010,Ribosome
WP_265445890.1	WP_265445890.1|WP_265445890.1|WP_265445890.1		50S ribosomal protein L2 [Flexivirga sp. Q11]	GO:0015934,large ribosomal subunit	GO:0019843,rRNA binding;GO:0003735,structural constituent of ribosome;GO:0016740,transferase activity	GO:0006412,translation	lmoi:VV02_21140,path:lmoi03010,Ribosome
WP_265445558.1	WP_265445558.1|WP_265445558.1|WP_265445558.1		class II fructose-bisphosphate aldolase [Flexivirga sp. Q11]	GO:0110165,cellular anatomical entity	GO:0004332,fructose-bisphosphate aldolase activity;GO:0008270,zinc ion binding	GO:0006096,glycolytic process	lmoi:VV02_06210,path:lmoi00010,Glycolysis / Gluconeogenesis;lmoi:VV02_06210,path:lmoi00030,Pentose phosphate pathway;lmoi:VV02_06210,path:lmoi00051,Fructose and mannose metabolism;lmoi:VV02_06210,path:lmoi00680,Methane metabolism
WP_279672448.1	WP_279672448.1|WP_279672448.1|WP_279672448.1		DoxX family protein [Flexivirga sp. Q11]	GO:0016020,membrane
WP_279672168.1	WP_279672168.1|WP_279672168.1|WP_279672168.1		alpha-ketoacid dehydrogenase subunit beta [Flexivirga sp. Q11]		GO:0003824,catalytic activity;GO:0000287,magnesium ion binding		lmoi:VV02_25220,path:lmoi00640,Propanoate metabolism;lmoi:VV02_25220,path:lmoi00280,Valine, leucine and isoleucine degradation
WP_265445895.1	WP_265445895.1|WP_265445895.1|WP_265445895.1		30S ribosomal protein S3 [Flexivirga sp. Q11]	GO:1990904,ribonucleoprotein complex;GO:0005840,ribosome	GO:0003729,mRNA binding;GO:0019843,rRNA binding;GO:0003735,structural constituent of ribosome	GO:0006412,translation	lmoi:VV02_21125,path:lmoi03010,Ribosome
WP_212755322.1	WP_212755322.1|WP_212755322.1|WP_212755322.1		MULTISPECIES: 50S ribosomal protein L24 [Flexivirga]	GO:1990904,ribonucleoprotein complex;GO:0005840,ribosome	GO:0019843,rRNA binding;GO:0003735,structural constituent of ribosome	GO:0006412,translation	lmoi:VV02_21100,path:lmoi03010,Ribosome
WP_265443592.1	WP_265443592.1|WP_265443592.1|WP_265443592.1		3-hydroxyacyl-CoA dehydrogenase [Flexivirga sp. Q11]
WP_265444936.1	WP_265444936.1|WP_265444936.1|WP_265444936.1		serine hydroxymethyltransferase [Flexivirga sp. Q11]	GO:0005737,cytoplasm	GO:0004372,glycine hydroxymethyltransferase activity;GO:0008168,methyltransferase activity;GO:0030170,pyridoxal phosphate binding	GO:0019264,glycine biosynthetic process from serine;GO:0032259,methylation;GO:0035999,tetrahydrofolate interconversion	lmoi:VV02_19515,path:lmoi00630,Glyoxylate and dicarboxylate metabolism;lmoi:VV02_19515,path:lmoi00680,Methane metabolism;lmoi:VV02_19515,path:lmoi00260,Glycine, serine and threonine metabolism;lmoi:VV02_19515,path:lmoi00460,Cyanoamino acid metabolism;lmoi:VV02_19515,path:lmoi00670,One carbon pool by folate
WP_265445888.1	WP_265445888.1|WP_265445888.1|WP_265445888.1		50S ribosomal protein L23 [Flexivirga sp. Q11]	GO:1990904,ribonucleoprotein complex;GO:0005840,ribosome	GO:0019843,rRNA binding;GO:0003735,structural constituent of ribosome	GO:0006412,translation	lmoi:VV02_21145,path:lmoi03010,Ribosome
WP_265446249.1	WP_265446249.1|WP_265446249.1|WP_265446249.1		hemerythrin domain-containing protein [Flexivirga sp. Q11]
WP_265443553.1	WP_265443553.1|WP_265443553.1|WP_265443553.1		sn-glycerol-3-phosphate ABC transporter ATP-binding protein UgpC [Flexivirga sp. Q11]		GO:0140359,ABC-type transporter activity;GO:0005524,ATP binding;GO:0016887,ATP hydrolysis activity	GO:0008643,carbohydrate transport	lmoi:VV02_07385,path:lmoi02010,ABC transporters
WP_279672026.1	WP_279672026.1|WP_279672026.1|WP_279672026.1		acyl-CoA thioesterase [Flexivirga sp. Q11]		GO:0016790,thiolester hydrolase activity
WP_265445241.1	WP_265445241.1|WP_265445241.1|WP_265445241.1		phenylacetate-CoA oxygenase/reductase subunit PaaK [Flexivirga sp. Q11]		GO:0051537,2 iron, 2 sulfur cluster binding;GO:0046872,metal ion binding;GO:0016491,oxidoreductase activity	GO:0010124,phenylacetate catabolic process	lmoi:VV02_18270,path:lmoi00360,Phenylalanine metabolism
WP_265442732.1	WP_265442732.1|WP_265442732.1|WP_265442732.1		toxic anion resistance protein [Flexivirga sp. Q11]
WP_279671735.1	WP_279671735.1|WP_279671735.1|WP_279671735.1		phosphopyruvate hydratase [Flexivirga sp. Q11]	GO:0009986,cell surface;GO:0005576,extracellular region;GO:0000015,phosphopyruvate hydratase complex	GO:0000287,magnesium ion binding;GO:0004634,phosphopyruvate hydratase activity	GO:0006096,glycolytic process	lmoi:VV02_08875,path:lmoi00010,Glycolysis / Gluconeogenesis;lmoi:VV02_08875,path:lmoi00680,Methane metabolism;lmoi:VV02_08875,path:lmoi03018,RNA degradation
WP_265445187.1	WP_265445187.1|WP_265445187.1|WP_265445187.1		dihydrolipoamide acetyltransferase family protein [Flexivirga sp. Q11]		GO:0016746,acyltransferase activity		lmoi:VV02_25215,path:lmoi00640,Propanoate metabolism;lmoi:VV02_25215,path:lmoi00280,Valine, leucine and isoleucine degradation
WP_265443455.1	WP_265443455.1|WP_265443455.1|WP_265443455.1		M13-type metalloendopeptidase [Flexivirga sp. Q11]		GO:0046872,metal ion binding;GO:0004222,metalloendopeptidase activity	GO:0006508,proteolysis
WP_265443840.1	WP_265443840.1|WP_265443840.1|WP_265443840.1		acetyl-CoA C-acetyltransferase [Flexivirga sp. Q11]		GO:0003985,acetyl-CoA C-acetyltransferase activity		lmoi:VV02_08990,path:lmoi00620,Pyruvate metabolism;lmoi:VV02_08990,path:lmoi00630,Glyoxylate and dicarboxylate metabolism;lmoi:VV02_08990,path:lmoi00650,Butanoate metabolism;lmoi:VV02_08990,path:lmoi00071,Fatty acid degradation;lmoi:VV02_08990,path:lmoi00280,Valine, leucine and isoleucine degradation;lmoi:VV02_08990,path:lmoi00310,Lysine degradation;lmoi:VV02_08990,path:lmoi00380,Tryptophan metab…
WP_279671803.1	WP_279671803.1|WP_279671803.1|WP_279671803.1		DivIVA domain-containing protein [Flexivirga sp. Q11]
WP_265445236.1	WP_265445236.1|WP_265445236.1|WP_265445236.1		1,2-phenylacetyl-CoA epoxidase subunit B [Flexivirga sp. Q11]				lmoi:VV02_18285,path:lmoi00360,Phenylalanine metabolism
WP_265444594.1	WP_265444594.1|WP_265444594.1|WP_265444594.1		ATP-binding cassette domain-containing protein [Flexivirga sp. Q11]		GO:0005524,ATP binding;GO:0016887,ATP hydrolysis activity
WP_265442759.1	WP_265442759.1|WP_265442759.1|WP_265442759.1		hypothetical protein [Flexivirga sp. Q11]	GO:1990904,ribonucleoprotein complex;GO:0005840,ribosome	GO:0019843,rRNA binding;GO:0003735,structural constituent of ribosome	GO:0006412,translation	lmoi:VV02_21150,path:lmoi03010,Ribosome
WP_265444719.1	WP_265444719.1|WP_265444719.1|WP_265444719.1		energy-dependent translational throttle protein EttA [Flexivirga sp. Q11]	GO:0005737,cytoplasm	GO:0005524,ATP binding;GO:0016887,ATP hydrolysis activity;GO:0043022,ribosome binding;GO:0019843,rRNA binding;GO:0000049,tRNA binding	GO:0045900,negative regulation of translational elongation;GO:0006412,translation
WP_279672379.1	WP_279672379.1|WP_279672379.1|WP_279672379.1		argininosuccinate synthase [Flexivirga sp. Q11]	GO:0005737,cytoplasm	GO:0004055,argininosuccinate synthase activity;GO:0005524,ATP binding;GO:0042803,protein homodimerization activity	GO:0006526,arginine biosynthetic process	lmoi:VV02_13830,path:lmoi00250,Alanine, aspartate and glutamate metabolism;lmoi:VV02_13830,path:lmoi00220,Arginine biosynthesis
WP_265445901.1	WP_265445901.1|WP_265445901.1|WP_265445901.1		50S ribosomal protein L5 [Flexivirga sp. Q11]	GO:1990904,ribonucleoprotein complex;GO:0005840,ribosome	GO:0019843,rRNA binding;GO:0003735,structural constituent of ribosome;GO:0000049,tRNA binding	GO:0006412,translation	lmoi:VV02_21095,path:lmoi03010,Ribosome
WP_279672235.1	WP_279672235.1|WP_279672235.1|WP_279672235.1		50S ribosomal protein L3 [Flexivirga sp. Q11]	GO:1990904,ribonucleoprotein complex;GO:0005840,ribosome	GO:0019843,rRNA binding;GO:0003735,structural constituent of ribosome	GO:0006412,translation	lmoi:VV02_21155,path:lmoi03010,Ribosome
WP_265444228.1	WP_265444228.1|WP_265444228.1|WP_265444228.1		50S ribosomal protein L19 [Flexivirga sp. Q11]	GO:1990904,ribonucleoprotein complex;GO:0005840,ribosome	GO:0003735,structural constituent of ribosome	GO:0006412,translation	lmoi:VV02_11875,path:lmoi03010,Ribosome
WP_265447843.1	WP_265447843.1|WP_265447843.1|WP_265447843.1		biotin carboxylase N-terminal domain-containing protein [Flexivirga sp. Q11]		GO:0005524,ATP binding;GO:0004075,biotin carboxylase activity;GO:0046872,metal ion binding		lmoi:VV02_10300,path:lmoi00620,Pyruvate metabolism;lmoi:VV02_10300,path:lmoi00630,Glyoxylate and dicarboxylate metabolism;lmoi:VV02_10300,path:lmoi00640,Propanoate metabolism;lmoi:VV02_10300,path:lmoi00061,Fatty acid biosynthesis;lmoi:VV02_10300,path:lmoi00280,Valine, leucine and isoleucine degradation
WP_279672413.1	WP_279672413.1|WP_279672413.1|WP_279672413.1		preprotein translocase subunit SecA [Flexivirga sp. Q11]	GO:0005737,cytoplasm;GO:0005886,plasma membrane	GO:0005524,ATP binding	GO:0065002,intracellular protein transmembrane transport;GO:0017038,protein import;GO:0006605,protein targeting	lmoi:VV02_10815,path:lmoi03060,Protein export;lmoi:VV02_10815,path:lmoi03070,Bacterial secretion system;lmoi:VV02_10815,path:lmoi02024,Quorum sensing
WP_265444097.1	WP_265444097.1|WP_265444097.1|WP_265444097.1		Rieske 2Fe-2S domain-containing protein [Flexivirga sp. Q11]	GO:0005886,plasma membrane	GO:0051537,2 iron, 2 sulfur cluster binding;GO:0046872,metal ion binding;GO:0004497,monooxygenase activity;GO:0016705,oxidoreductase activity, acting on paired donors, with incorporation or reduction of molecular oxygen		lmoi:VV02_16965,path:lmoi00190,Oxidative phosphorylation
WP_265444783.1	WP_265444783.1|WP_265444783.1|WP_265444783.1		branched-chain amino acid aminotransferase [Flexivirga sp. Q11]		GO:0052656,L-isoleucine transaminase activity;GO:0052654,L-leucine transaminase activity;GO:0050048,L-leucine;GO:0052655,L-valine transaminase activity	GO:0009097,isoleucine biosynthetic process;GO:0009098,leucine biosynthetic process;GO:0009099,valine biosynthetic process	lmoi:VV02_18925,path:lmoi00270,Cysteine and methionine metabolism;lmoi:VV02_18925,path:lmoi00280,Valine, leucine and isoleucine degradation;lmoi:VV02_18925,path:lmoi00290,Valine, leucine and isoleucine biosynthesis;lmoi:VV02_18925,path:lmoi00770,Pantothenate and CoA biosynthesis
WP_279671994.1	WP_279671994.1|WP_279671994.1|WP_279671994.1		cell division protein FtsZ [Flexivirga sp. Q11]	GO:0032153,cell division site;GO:0005737,cytoplasm	GO:0005525,GTP binding;GO:0003924,GTPase activity	GO:0000917,division septum assembly;GO:0043093,FtsZ-dependent cytokinesis;GO:0051258,protein polymerization
WP_265446395.1	WP_265446395.1|WP_265446395.1|WP_265446395.1		aminomethyl-transferring glycine dehydrogenase [Flexivirga sp. Q11]		GO:0004375,glycine dehydrogenase (decarboxylating) activity	GO:0019464,glycine decarboxylation via glycine cleavage system	lmoi:VV02_15480,path:lmoi00630,Glyoxylate and dicarboxylate metabolism;lmoi:VV02_15480,path:lmoi00260,Glycine, serine and threonine metabolism
WP_171153410.1	WP_171153410.1|WP_171153410.1|WP_171153410.1		MULTISPECIES: 30S ribosomal protein S19 [Flexivirga]	GO:0005737,cytoplasm;GO:0015935,small ribosomal subunit	GO:0019843,rRNA binding;GO:0003735,structural constituent of ribosome	GO:0006412,translation	lmoi:VV02_21135,path:lmoi03010,Ribosome
WP_279671954.1	WP_279671954.1|WP_279671954.1|WP_279671954.1		leucyl aminopeptidase [Flexivirga sp. Q11]	GO:0005737,cytoplasm	GO:0030145,manganese ion binding;GO:0070006,metalloaminopeptidase activity	GO:0006508,proteolysis	lmoi:VV02_17145,path:lmoi00480,Glutathione metabolism
WP_265443844.1	WP_265443844.1|WP_265443844.1|WP_265443844.1		cystathionine beta-synthase [Flexivirga sp. Q11]	GO:0005737,cytoplasm	GO:0004122,cystathionine beta-synthase activity;GO:0016765,transferase activity, transferring alkyl or aryl (other than methyl) groups	GO:0006535,cysteine biosynthetic process from serine;GO:0019343,cysteine biosynthetic process via cystathionine	lmoi:VV02_09000,path:lmoi00260,Glycine, serine and threonine metabolism;lmoi:VV02_09000,path:lmoi00270,Cysteine and methionine metabolism
WP_279672363.1	WP_279672363.1|WP_279672363.1|WP_279672363.1		branched-chain amino acid ABC transporter substrate-binding protein [Flexivirga sp. Q11]				lmoi:VV02_14275,path:lmoi02010,ABC transporters;lmoi:VV02_14275,path:lmoi02024,Quorum sensing
WP_279672558.1	WP_279672558.1|WP_279672558.1|WP_279672558.1		malate dehydrogenase [Flexivirga sp. Q11]		GO:0030060,L-malate dehydrogenase activity	GO:0006108,malate metabolic process;GO:0006099,tricarboxylic acid cycle	lmoi:VV02_09835,path:lmoi00020,Citrate cycle (TCA cycle);lmoi:VV02_09835,path:lmoi00620,Pyruvate metabolism;lmoi:VV02_09835,path:lmoi00630,Glyoxylate and dicarboxylate metabolism;lmoi:VV02_09835,path:lmoi00680,Methane metabolism;lmoi:VV02_09835,path:lmoi00270,Cysteine and methionine metabolism
WP_265446632.1	WP_265446632.1|WP_265446632.1|WP_265446632.1		Fe-S cluster assembly protein SufB [Flexivirga sp. Q11]			GO:0016226,iron-sulfur cluster assembly
WP_006946210.1	WP_006946210.1|WP_006946210.1|WP_006946210.1		MULTISPECIES: 30S ribosomal protein S10 [Actinomycetes]	GO:1990904,ribonucleoprotein complex;GO:0005840,ribosome	GO:0003735,structural constituent of ribosome;GO:0000049,tRNA binding	GO:0006412,translation	lmoi:VV02_21160,path:lmoi03010,Ribosome
WP_265446898.1	WP_265446898.1|WP_265446898.1|WP_265446898.1		alanine--tRNA ligase [Flexivirga sp. Q11]	GO:0005737,cytoplasm	GO:0004813,alanine-tRNA ligase activity;GO:0005524,ATP binding;GO:0000049,tRNA binding;GO:0008270,zinc ion binding	GO:0006419,alanyl-tRNA aminoacylation	lmoi:VV02_13915,path:lmoi00970,Aminoacyl-tRNA biosynthesis
WP_279672031.1	WP_279672031.1|WP_279672031.1|WP_279672031.1		ribonuclease J [Flexivirga sp. Q11]	GO:0005737,cytoplasm	GO:0004534,5'-3' RNA exonuclease activity;GO:0003723,RNA binding;GO:0004521,RNA endonuclease activity;GO:0008270,zinc ion binding	GO:0006364,rRNA processing	lmoi:VV02_18235,path:lmoi03018,RNA degradation
WP_265446645.1	WP_265446645.1|WP_265446645.1|WP_265446645.1		glucose-6-phosphate dehydrogenase [Flexivirga sp. Q11]		GO:0004345,glucose-6-phosphate dehydrogenase activity;GO:0050661,NADP binding	GO:0006006,glucose metabolic process;GO:0006098,pentose-phosphate shunt	lmoi:VV02_14585,path:lmoi00030,Pentose phosphate pathway;lmoi:VV02_14585,path:lmoi00480,Glutathione metabolism;lmoi:VV02_17690,path:lmoi00030,Pentose phosphate pathway;lmoi:VV02_17690,path:lmoi00480,Glutathione metabolism
WP_265447294.1	WP_265447294.1|WP_265447294.1|WP_265447294.1		malate synthase A [Flexivirga sp. Q11]		GO:0004474,malate synthase activity	GO:0006097,glyoxylate cycle;GO:0006099,tricarboxylic acid cycle	lmoi:VV02_12785,path:lmoi00620,Pyruvate metabolism;lmoi:VV02_12785,path:lmoi00630,Glyoxylate and dicarboxylate metabolism
WP_265445993.1	WP_265445993.1|WP_265445993.1|WP_265445993.1		fumarate hydratase [Flexivirga sp. Q11]		GO:0051539,4 iron, 4 sulfur cluster binding;GO:0004333,fumarate hydratase activity;GO:0046872,metal ion binding	GO:0006091,generation of precursor metabolites and energy	lmoi:VV02_20795,path:lmoi00020,Citrate cycle (TCA cycle);lmoi:VV02_20795,path:lmoi00620,Pyruvate metabolism
WP_265444173.1	WP_265444173.1|WP_265444173.1|WP_265444173.1		aspartate aminotransferase family protein [Flexivirga sp. Q11]		GO:0030170,pyridoxal phosphate binding;GO:0008483,transaminase activity
WP_279672449.1	WP_279672449.1|WP_279672449.1|WP_279672449.1		aminotransferase class III-fold pyridoxal phosphate-dependent enzyme [Flexivirga sp. Q11]		GO:0030170,pyridoxal phosphate binding;GO:0008483,transaminase activity
WP_279672508.1	WP_279672508.1|WP_279672508.1|WP_279672508.1		proline--tRNA ligase [Flexivirga sp. Q11]	GO:0005737,cytoplasm	GO:0002161,aminoacyl-tRNA editing activity;GO:0005524,ATP binding;GO:0004827,proline-tRNA ligase activity	GO:0006433,prolyl-tRNA aminoacylation	lmoi:VV02_12225,path:lmoi00970,Aminoacyl-tRNA biosynthesis
WP_265443021.1	WP_265443021.1|WP_265443021.1|WP_265443021.1		pyruvate dehydrogenase (acetyl-transferring) E1 component subunit alpha [Flexivirga sp. Q11]		GO:0000287,magnesium ion binding;GO:0016624,oxidoreductase activity, acting on the aldehyde or oxo group of donors, disulfide as acceptor		lmoi:VV02_04910,path:lmoi00640,Propanoate metabolism;lmoi:VV02_04910,path:lmoi00280,Valine, leucine and isoleucine degradation
WP_265447756.1	WP_265447756.1|WP_265447756.1|WP_265447756.1		nucleotide sugar dehydrogenase [Flexivirga sp. Q11]		GO:0051287,NAD binding;GO:0003979,UDP-glucose 6-dehydrogenase activity	GO:0000271,polysaccharide biosynthetic process;GO:0006065,UDP-glucuronate biosynthetic process	lmoi:VV02_02775,path:lmoi00040,Pentose and glucuronate interconversions;lmoi:VV02_02775,path:lmoi00053,Ascorbate and aldarate metabolism;lmoi:VV02_02775,path:lmoi00520,Amino sugar and nucleotide sugar metabolism;lmoi:VV02_02775,path:lmoi00541,O-Antigen nucleotide sugar biosynthesis
WP_265445832.1	WP_265445832.1|WP_265445832.1|WP_265445832.1		30S ribosomal protein S7 [Flexivirga sp. Q11]	GO:0015935,small ribosomal subunit	GO:0019843,rRNA binding;GO:0003735,structural constituent of ribosome;GO:0000049,tRNA binding	GO:0006412,translation	lmoi:VV02_21375,path:lmoi03010,Ribosome
WP_265447388.1	WP_265447388.1|WP_265447388.1|WP_265447388.1		Rne/Rng family ribonuclease [Flexivirga sp. Q11]
WP_265445969.1	WP_265445969.1|WP_265445969.1|WP_265445969.1		30S ribosomal protein S9 [Flexivirga sp. Q11]	GO:1990904,ribonucleoprotein complex;GO:0005840,ribosome	GO:0003735,structural constituent of ribosome	GO:0006412,translation	lmoi:VV02_20915,path:lmoi03010,Ribosome
WP_265445650.1	WP_265445650.1|WP_265445650.1|WP_265445650.1		NADH-quinone oxidoreductase subunit NuoF [Flexivirga sp. Q11]	GO:0045271,respiratory chain complex I	GO:0051539,4 iron, 4 sulfur cluster binding;GO:0010181,FMN binding;GO:0046872,metal ion binding;GO:0051287,NAD binding;GO:0008137,NADH dehydrogenase (ubiquinone) activity;GO:0048038,quinone binding		lmoi:VV02_22120,path:lmoi00190,Oxidative phosphorylation
WP_265446060.1	WP_265446060.1|WP_265446060.1|WP_265446060.1		translational GTPase TypA [Flexivirga sp. Q11]	GO:0005737,cytoplasm	GO:0005525,GTP binding;GO:0003924,GTPase activity;GO:0043022,ribosome binding;GO:0019843,rRNA binding;GO:0000049,tRNA binding	GO:0000027,ribosomal large subunit assembly
WP_265444667.1	WP_265444667.1|WP_265444667.1|WP_265444667.1		valine--tRNA ligase [Flexivirga sp. Q11]	GO:0005737,cytoplasm	GO:0002161,aminoacyl-tRNA editing activity;GO:0005524,ATP binding;GO:0004832,valine-tRNA ligase activity	GO:0006438,valyl-tRNA aminoacylation	lmoi:VV02_18485,path:lmoi00970,Aminoacyl-tRNA biosynthesis
WP_265447630.1	WP_265447630.1|WP_265447630.1|WP_265447630.1		NAD-dependent malic enzyme [Flexivirga sp. Q11]		GO:0004471,malate dehydrogenase (decarboxylating) (NAD+) activity;GO:0046872,metal ion binding;GO:0051287,NAD binding		lmoi:VV02_11130,path:lmoi00620,Pyruvate metabolism;lmoi:VV02_11130,path:lmoi02020,Two-component system
WP_279672046.1	WP_279672046.1|WP_279672046.1|WP_279672046.1		ATP-dependent Clp protease ATP-binding subunit ClpX [Flexivirga sp. Q11]		GO:0005524,ATP binding;GO:0016887,ATP hydrolysis activity;GO:0140662,ATP-dependent protein folding chaperone;GO:0008233,peptidase activity;GO:0046983,protein dimerization activity;GO:0051082,unfolded protein binding;GO:0008270,zinc ion binding	GO:0006508,proteolysis
WP_279672350.1	WP_279672350.1|WP_279672350.1|WP_279672350.1		glucose-6-phosphate dehydrogenase assembly protein OpcA [Flexivirga sp. Q11]
WP_265444115.1	WP_265444115.1|WP_265444115.1|WP_265444115.1		carbohydrate kinase family protein [Flexivirga sp. Q11]		GO:0016301,kinase activity;GO:0016773,phosphotransferase activity, alcohol group as acceptor	GO:0016310,phosphorylation	lmoi:VV02_17010,path:lmoi00230,Purine metabolism
WP_279672367.1	WP_279672367.1|WP_279672367.1|WP_279672367.1		methionine adenosyltransferase [Flexivirga sp. Q11]	GO:0005737,cytoplasm	GO:0005524,ATP binding;GO:0000287,magnesium ion binding;GO:0004478,methionine adenosyltransferase activity	GO:0006730,one-carbon metabolic process;GO:0006556,S-adenosylmethionine biosynthetic process	lmoi:VV02_14055,path:lmoi00270,Cysteine and methionine metabolism;lmoi:VV02_14055,path:lmoi00999,Biosynthesis of various plant secondary metabolites
WP_265447833.1	WP_265447833.1|WP_265447833.1|WP_265447833.1		acyl-CoA dehydrogenase family protein [Flexivirga sp. Q11]		GO:0003995,acyl-CoA dehydrogenase activity;GO:0050660,flavin adenine dinucleotide binding		lmoi:VV02_10345,path:lmoi00280,Valine, leucine and isoleucine degradation
WP_265442528.1	WP_265442528.1|WP_265442528.1|WP_265442528.1		30S ribosomal protein S6 [Flexivirga sp. Q11]	GO:1990904,ribonucleoprotein complex;GO:0005840,ribosome	GO:0019843,rRNA binding;GO:0003735,structural constituent of ribosome	GO:0006412,translation	lmoi:VV02_02615,path:lmoi03010,Ribosome
WP_265445648.1	WP_265445648.1|WP_265445648.1|WP_265445648.1		NADH-quinone oxidoreductase subunit C [Flexivirga sp. Q11]	GO:0005886,plasma membrane	GO:0008137,NADH dehydrogenase (ubiquinone) activity;GO:0048038,quinone binding		lmoi:VV02_22135,path:lmoi00190,Oxidative phosphorylation
WP_265443960.1	WP_265443960.1|WP_265443960.1|WP_265443960.1		UDP-N-acetylglucosamine 1-carboxyvinyltransferase [Flexivirga sp. Q11]		GO:0003677,DNA binding;GO:0008760,UDP-N-acetylglucosamine 1-carboxyvinyltransferase activity	GO:0007049,cell cycle;GO:0051301,cell division;GO:0071555,cell wall organization;GO:0009252,peptidoglycan biosynthetic process;GO:0008360,regulation of cell shape;GO:0019277,UDP-N-acetylgalactosamine biosynthetic process	lmoi:VV02_16290,path:lmoi00520,Amino sugar and nucleotide sugar metabolism;lmoi:VV02_16290,path:lmoi00550,Peptidoglycan biosynthesis
WP_265442524.1	WP_265442524.1|WP_265442524.1|WP_265442524.1		50S ribosomal protein L9 [Flexivirga sp. Q11]	GO:1990904,ribonucleoprotein complex;GO:0005840,ribosome	GO:0019843,rRNA binding;GO:0003735,structural constituent of ribosome	GO:0006412,translation	lmoi:VV02_02630,path:lmoi03010,Ribosome
WP_265444812.1	WP_265444812.1|WP_265444812.1|WP_265444812.1		Asp-tRNA(Asn)/Glu-tRNA(Gln) amidotransferase subunit GatB [Flexivirga sp. Q11]		GO:0050566,asparaginyl-tRNA synthase (glutamine-hydrolyzing) activity;GO:0005524,ATP binding;GO:0050567,glutaminyl-tRNA synthase (glutamine-hydrolyzing) activity;GO:0016740,transferase activity	GO:0006412,translation	lmoi:VV02_19010,path:lmoi00970,Aminoacyl-tRNA biosynthesis
WP_265444646.1	WP_265444646.1|WP_265444646.1|WP_265444646.1		isoleucine--tRNA ligase [Flexivirga sp. Q11]	GO:0005737,cytoplasm	GO:0002161,aminoacyl-tRNA editing activity;GO:0005524,ATP binding;GO:0004822,isoleucine-tRNA ligase activity;GO:0000049,tRNA binding;GO:0008270,zinc ion binding	GO:0006428,isoleucyl-tRNA aminoacylation	lmoi:VV02_18400,path:lmoi00970,Aminoacyl-tRNA biosynthesis
WP_265443814.1	WP_265443814.1|WP_265443814.1|WP_265443814.1		50S ribosomal protein L25/general stress protein Ctc [Flexivirga sp. Q11]	GO:1990904,ribonucleoprotein complex;GO:0005840,ribosome	GO:0008097,5S rRNA binding;GO:0003735,structural constituent of ribosome	GO:0006412,translation	lmoi:VV02_08710,path:lmoi03010,Ribosome
WP_279672067.1	WP_279672067.1|WP_279672067.1|WP_279672067.1		alpha-glucan family phosphorylase [Flexivirga sp. Q11]		GO:0008184,glycogen phosphorylase activity;GO:0102250,linear malto-oligosaccharide phosphorylase activity;GO:0030170,pyridoxal phosphate binding;GO:0102499,SHG alpha-glucan phosphorylase activity	GO:0005975,carbohydrate metabolic process	lmoi:VV02_19250,path:lmoi00500,Starch and sucrose metabolism
WP_265444695.1	WP_265444695.1|WP_265444695.1|WP_265444695.1		4-alpha-glucanotransferase [Flexivirga sp. Q11]		GO:0004134,4-alpha-glucanotransferase activity;GO:0102500,beta-maltose 4-alpha-glucanotransferase activity	GO:0005975,carbohydrate metabolic process	lmoi:VV02_18610,path:lmoi00500,Starch and sucrose metabolism
WP_265445894.1	WP_265445894.1|WP_265445894.1|WP_265445894.1		50S ribosomal protein L22 [Flexivirga sp. Q11]	GO:0015934,large ribosomal subunit	GO:0019843,rRNA binding;GO:0003735,structural constituent of ribosome	GO:0006412,translation	lmoi:VV02_21130,path:lmoi03010,Ribosome
WP_265447055.1	WP_265447055.1|WP_265447055.1|WP_265447055.1		sugar ABC transporter substrate-binding protein [Flexivirga sp. Q11]				lmoi:VV02_13585,path:lmoi02010,ABC transporters
WP_279672584.1	WP_279672584.1|WP_279672584.1|WP_279672584.1		BMP family ABC transporter substrate-binding protein [Flexivirga sp. Q11]	GO:0005886,plasma membrane			lmoi:VV02_10065,path:lmoi02010,ABC transporters
WP_265445180.1	WP_265445180.1|WP_265445180.1|WP_265445180.1		histidinol-phosphate transaminase [Flexivirga sp. Q11]		GO:0004400,histidinol-phosphate transaminase activity;GO:0030170,pyridoxal phosphate binding	GO:0000105,histidine biosynthetic process	lmoi:VV02_25260,path:lmoi00340,Histidine metabolism;lmoi:VV02_25260,path:lmoi00350,Tyrosine metabolism;lmoi:VV02_25260,path:lmoi00360,Phenylalanine metabolism;lmoi:VV02_25260,path:lmoi00400,Phenylalanine, tyrosine and tryptophan biosynthesis;lmoi:VV02_25260,path:lmoi00401,Novobiocin biosynthesis
WP_279671612.1	WP_279671612.1|WP_279671612.1|WP_279671612.1		Crp/Fnr family transcriptional regulator [Flexivirga sp. Q11]		GO:0003677,DNA binding	GO:0006355,regulation of DNA-templated transcription	lmoi:VV02_23620,path:lmoi02020,Two-component system;lmoi:VV02_23620,path:lmoi02024,Quorum sensing
WP_265443425.1	WP_265443425.1|WP_265443425.1|WP_265443425.1		SDR family oxidoreductase [Flexivirga sp. Q11]
WP_279671931.1	WP_279671931.1|WP_279671931.1|WP_279671931.1		DNA topoisomerase IV subunit B [Flexivirga sp. Q11]		GO:0005524,ATP binding;GO:0003677,DNA binding;GO:0034335,DNA negative supercoiling activity;GO:0046872,metal ion binding	GO:0006265,DNA topological change
WP_265443244.1	WP_265443244.1|WP_265443244.1|WP_265443244.1		dihydrodipicolinate synthase family protein [Flexivirga sp. Q11]		GO:0016829,lyase activity		lmoi:VV02_11050,path:lmoi00470,D-Amino acid metabolism
WP_279672329.1	WP_279672329.1|WP_279672329.1|WP_279672329.1		FKBP-type peptidyl-prolyl cis-trans isomerase [Flexivirga sp. Q11]		GO:0003755,peptidyl-prolyl cis-trans isomerase activity
WP_265445908.1	WP_265445908.1|WP_265445908.1|WP_265445908.1		50S ribosomal protein L15 [Flexivirga sp. Q11]	GO:0015934,large ribosomal subunit	GO:0019843,rRNA binding;GO:0003735,structural constituent of ribosome	GO:0006412,translation	lmoi:VV02_21060,path:lmoi03010,Ribosome
WP_265445806.1	WP_265445806.1|WP_265445806.1|WP_265445806.1		50S ribosomal protein L10 [Flexivirga sp. Q11]	GO:0015934,large ribosomal subunit	GO:0070180,large ribosomal subunit rRNA binding;GO:0003735,structural constituent of ribosome	GO:0006412,translation	lmoi:VV02_21460,path:lmoi03010,Ribosome
WP_279672222.1	WP_279672222.1|WP_279672222.1|WP_279672222.1		transcription termination/antitermination protein NusG [Flexivirga sp. Q11]			GO:0006353,DNA-templated transcription termination;GO:0032784,regulation of DNA-templated transcription elongation;GO:0031564,transcription antitermination;GO:0140673,transcription elongation-coupled chromatin remodeling
WP_265445751.1	WP_265445751.1|WP_265445751.1|WP_265445751.1		3-oxoacyl-ACP reductase [Flexivirga sp. Q11]		GO:0004316,3-oxoacyl-[acyl-carrier-protein] reductase (NADPH) activity		lmoi:VV02_21640,path:lmoi00061,Fatty acid biosynthesis;lmoi:VV02_21640,path:lmoi00780,Biotin metabolism
WP_279671345.1	WP_279671345.1|WP_279671345.1|WP_279671345.1		serine--tRNA ligase [Flexivirga sp. Q11]	GO:0005737,cytoplasm	GO:0005524,ATP binding;GO:0004828,serine-tRNA ligase activity	GO:0016260,selenocysteine biosynthetic process;GO:0006434,seryl-tRNA aminoacylation	lmoi:VV02_25645,path:lmoi00970,Aminoacyl-tRNA biosynthesis
WP_265442701.1	WP_265442701.1|WP_265442701.1|WP_265442701.1		FAD-dependent oxidoreductase [Flexivirga sp. Q11]		GO:0050660,flavin adenine dinucleotide binding;GO:0016491,oxidoreductase activity		lmoi:VV02_12055,path:lmoi00071,Fatty acid degradation;lmoi:VV02_12055,path:lmoi00360,Phenylalanine metabolism
WP_265445723.1	WP_265445723.1|WP_265445723.1|WP_265445723.1		3-oxoacyl-ACP reductase FabG [Flexivirga sp. Q11]		GO:0016491,oxidoreductase activity		lmoi:VV02_21760,path:lmoi00061,Fatty acid biosynthesis;lmoi:VV02_21760,path:lmoi00780,Biotin metabolism
WP_265446808.1	WP_265446808.1|WP_265446808.1|WP_265446808.1		pyruvate kinase [Flexivirga sp. Q11]		GO:0005524,ATP binding;GO:0016301,kinase activity;GO:0000287,magnesium ion binding;GO:0030955,potassium ion binding;GO:0004743,pyruvate kinase activity	GO:0016310,phosphorylation	lmoi:VV02_14250,path:lmoi00010,Glycolysis / Gluconeogenesis;lmoi:VV02_14250,path:lmoi00620,Pyruvate metabolism
WP_265444891.1	WP_265444891.1|WP_265444891.1|WP_265444891.1		acetyl-CoA C-acetyltransferase [Flexivirga sp. Q11]		GO:0003985,acetyl-CoA C-acetyltransferase activity		lmoi:VV02_19370,path:lmoi00620,Pyruvate metabolism;lmoi:VV02_19370,path:lmoi00630,Glyoxylate and dicarboxylate metabolism;lmoi:VV02_19370,path:lmoi00650,Butanoate metabolism;lmoi:VV02_19370,path:lmoi00071,Fatty acid degradation;lmoi:VV02_19370,path:lmoi00280,Valine, leucine and isoleucine degradation;lmoi:VV02_19370,path:lmoi00310,Lysine degradation;lmoi:VV02_19370,path:lmoi00380,Tryptophan metab…
WP_279671364.1	WP_279671364.1|WP_279671364.1|WP_279671364.1		DUF853 family protein [Flexivirga sp. Q11]
WP_265447401.1	WP_265447401.1|WP_265447401.1|WP_265447401.1		long-chain fatty acid--CoA ligase [Flexivirga sp. Q11]				lmoi:VV02_12455,path:lmoi00061,Fatty acid biosynthesis;lmoi:VV02_12455,path:lmoi00071,Fatty acid degradation;lmoi:VV02_12455,path:lmoi02024,Quorum sensing
WP_265446556.1	WP_265446556.1|WP_265446556.1|WP_265446556.1		M20/M25/M40 family metallo-hydrolase [Flexivirga sp. Q11]		GO:0016787,hydrolase activity
WP_279671586.1	WP_279671586.1|WP_279671586.1|WP_279671586.1		DNA polymerase III subunit gamma and tau [Flexivirga sp. Q11]	GO:0009360,DNA polymerase III complex	GO:0005524,ATP binding;GO:0003677,DNA binding;GO:0003887,DNA-directed DNA polymerase activity	GO:0006260,DNA replication	lmoi:VV02_23845,path:lmoi03030,DNA replication;lmoi:VV02_23845,path:lmoi03430,Mismatch repair;lmoi:VV02_23845,path:lmoi03440,Homologous recombination
WP_265443442.1	WP_265443442.1|WP_265443442.1|WP_265443442.1		glucose-6-phosphate dehydrogenase [Flexivirga sp. Q11]		GO:0004345,glucose-6-phosphate dehydrogenase activity;GO:0050661,NADP binding	GO:0006006,glucose metabolic process;GO:0006098,pentose-phosphate shunt	lmoi:VV02_14585,path:lmoi00030,Pentose phosphate pathway;lmoi:VV02_14585,path:lmoi00480,Glutathione metabolism;lmoi:VV02_17690,path:lmoi00030,Pentose phosphate pathway;lmoi:VV02_17690,path:lmoi00480,Glutathione metabolism
WP_265444395.1	WP_265444395.1|WP_265444395.1|WP_265444395.1		sulfurtransferase [Flexivirga sp. Q11]		GO:0004792,thiosulfate sulfurtransferase activity		lmoi:VV02_17465,path:lmoi00920,Sulfur metabolism;lmoi:VV02_17465,path:lmoi00270,Cysteine and methionine metabolism;lmoi:VV02_17465,path:lmoi04122,Sulfur relay system
WP_265446157.1	WP_265446157.1|WP_265446157.1|WP_265446157.1		class II fumarate hydratase [Flexivirga sp. Q11]	GO:0045239,tricarboxylic acid cycle enzyme complex	GO:0004333,fumarate hydratase activity	GO:0006106,fumarate metabolic process;GO:0006099,tricarboxylic acid cycle	lmoi:VV02_09315,path:lmoi00020,Citrate cycle (TCA cycle);lmoi:VV02_09315,path:lmoi00620,Pyruvate metabolism
WP_279671697.1	WP_279671697.1|WP_279671697.1|WP_279671697.1		3-hydroxyacyl-CoA dehydrogenase NAD-binding domain-containing protein [Flexivirga sp. Q11]		GO:0003857,3-hydroxyacyl-CoA dehydrogenase activity;GO:0070403,NAD+ binding	GO:0006635,fatty acid beta-oxidation	lmoi:VV02_00105,path:lmoi00640,Propanoate metabolism;lmoi:VV02_00105,path:lmoi00650,Butanoate metabolism;lmoi:VV02_00105,path:lmoi00071,Fatty acid degradation;lmoi:VV02_00105,path:lmoi00280,Valine, leucine and isoleucine degradation;lmoi:VV02_00105,path:lmoi00310,Lysine degradation;lmoi:VV02_00105,path:lmoi00380,Tryptophan metabolism;lmoi:VV02_00105,path:lmoi00410,beta-Alanine metabolism;lmoi:VV0…
WP_265443271.1	WP_265443271.1|WP_265443271.1|WP_265443271.1		ATP-dependent zinc metalloprotease FtsH [Flexivirga sp. Q11]	GO:0005886,plasma membrane	GO:0005524,ATP binding;GO:0016887,ATP hydrolysis activity;GO:0004176,ATP-dependent peptidase activity;GO:0004222,metalloendopeptidase activity;GO:0008270,zinc ion binding	GO:0051301,cell division;GO:0030163,protein catabolic process;GO:0006508,proteolysis
WP_265443947.1	WP_265443947.1|WP_265443947.1|WP_265443947.1		chlorite dismutase family protein [Flexivirga sp. Q11]		GO:0020037,heme binding;GO:0046872,metal ion binding;GO:0016634,oxidoreductase activity, acting on the CH-CH group of donors, oxygen as acceptor	GO:0006785,heme B biosynthetic process	lmoi:VV02_16225,path:lmoi00860,Porphyrin metabolism
WP_265446906.1	WP_265446906.1|WP_265446906.1|WP_265446906.1		dipeptide ABC transporter ATP-binding protein [Flexivirga sp. Q11]		GO:0005524,ATP binding;GO:0016887,ATP hydrolysis activity	GO:0015833,peptide transport
WP_279672062.1	WP_279672062.1|WP_279672062.1|WP_279672062.1		ketol-acid reductoisomerase [Flexivirga sp. Q11]		GO:0016853,isomerase activity;GO:0004455,ketol-acid reductoisomerase activity;GO:0000287,magnesium ion binding;GO:0050661,NADP binding	GO:0009097,isoleucine biosynthetic process;GO:0009099,valine biosynthetic process	lmoi:VV02_18955,path:lmoi00290,Valine, leucine and isoleucine biosynthesis;lmoi:VV02_18955,path:lmoi00770,Pantothenate and CoA biosynthesis
WP_265446663.1	WP_265446663.1|WP_265446663.1|WP_265446663.1		triose-phosphate isomerase [Flexivirga sp. Q11]	GO:0005737,cytoplasm	GO:0004807,triose-phosphate isomerase activity	GO:0006094,gluconeogenesis;GO:0006096,glycolytic process	lmoi:VV02_14560,path:lmoi00010,Glycolysis / Gluconeogenesis;lmoi:VV02_14560,path:lmoi00051,Fructose and mannose metabolism;lmoi:VV02_14560,path:lmoi00562,Inositol phosphate metabolism
WP_171153287.1	WP_171153287.1|WP_171153287.1|WP_171153287.1		MULTISPECIES: 50S ribosomal protein L11 [Flexivirga]	GO:1990904,ribonucleoprotein complex;GO:0005840,ribosome	GO:0070180,large ribosomal subunit rRNA binding;GO:0003735,structural constituent of ribosome	GO:0006412,translation	lmoi:VV02_21570,path:lmoi03010,Ribosome
WP_265446913.1	WP_265446913.1|WP_265446913.1|WP_265446913.1		ABC transporter substrate-binding protein [Flexivirga sp. Q11]	GO:0043190,ATP-binding cassette (ABC) transporter complex;GO:0042597,periplasmic space		GO:0055085,transmembrane transport	lmoi:VV02_13885,path:lmoi02024,Quorum sensing
WP_279672533.1	WP_279672533.1|WP_279672533.1|WP_279672533.1		nicotinate phosphoribosyltransferase [Flexivirga sp. Q11]		GO:0016757,glycosyltransferase activity;GO:0004516,nicotinate phosphoribosyltransferase activity	GO:0009435,NAD biosynthetic process	lmoi:VV02_11445,path:lmoi00760,Nicotinate and nicotinamide metabolism
WP_265446665.1	WP_265446665.1|WP_265446665.1|WP_265446665.1		phosphoglycerate kinase [Flexivirga sp. Q11]	GO:0005737,cytoplasm	GO:0005524,ATP binding;GO:0004618,phosphoglycerate kinase activity	GO:0006096,glycolytic process;GO:0016310,phosphorylation	lmoi:VV02_14555,path:lmoi00010,Glycolysis / Gluconeogenesis
WP_265446631.1	WP_265446631.1|WP_265446631.1|WP_265446631.1		Fe-S cluster assembly protein SufD [Flexivirga sp. Q11]			GO:0016226,iron-sulfur cluster assembly
WP_279671918.1	WP_279671918.1|WP_279671918.1|WP_279671918.1		1-deoxy-D-xylulose-5-phosphate synthase [Flexivirga sp. Q11]		GO:0008661,1-deoxy-D-xylulose-5-phosphate synthase activity;GO:0000287,magnesium ion binding;GO:0030976,thiamine pyrophosphate binding	GO:0052865,1-deoxy-D-xylulose 5-phosphate biosynthetic process;GO:0016114,terpenoid biosynthetic process;GO:0009228,thiamine biosynthetic process	lmoi:VV02_16315,path:lmoi00730,Thiamine metabolism;lmoi:VV02_16315,path:lmoi00900,Terpenoid backbone biosynthesis
WP_265443462.1	WP_265443462.1|WP_265443462.1|WP_265443462.1		AMP-binding protein [Flexivirga sp. Q11]
WP_265444143.1	WP_265444143.1|WP_265444143.1|WP_265444143.1		glycine cleavage system aminomethyltransferase GcvT [Flexivirga sp. Q11]		GO:0004047,aminomethyltransferase activity;GO:0008483,transaminase activity	GO:0006546,glycine catabolic process	lmoi:VV02_17140,path:lmoi00630,Glyoxylate and dicarboxylate metabolism;lmoi:VV02_17140,path:lmoi00260,Glycine, serine and threonine metabolism;lmoi:VV02_17140,path:lmoi00670,One carbon pool by folate
WP_279672553.1	WP_279672553.1|WP_279672553.1|WP_279672553.1		acyl-CoA dehydrogenase family protein [Flexivirga sp. Q11]		GO:0003995,acyl-CoA dehydrogenase activity;GO:0050660,flavin adenine dinucleotide binding
WP_265446873.1	WP_265446873.1|WP_265446873.1|WP_265446873.1		carbamoyl-phosphate synthase large subunit [Flexivirga sp. Q11]		GO:0005524,ATP binding;GO:0004088,carbamoyl-phosphate synthase (glutamine-hydrolyzing) activity;GO:0046872,metal ion binding	GO:0044205,'de novo' UMP biosynthetic process;GO:0006526,arginine biosynthetic process	lmoi:VV02_14010,path:lmoi00240,Pyrimidine metabolism;lmoi:VV02_14010,path:lmoi00250,Alanine, aspartate and glutamate metabolism
WP_265445036.1	WP_265445036.1|WP_265445036.1|WP_265445036.1		4-aminobutyrate--2-oxoglutarate transaminase [Flexivirga sp. Q11]		GO:0034386,4-aminobutyrate;GO:0030170,pyridoxal phosphate binding	GO:0009448,gamma-aminobutyric acid metabolic process	lmoi:VV02_19895,path:lmoi00640,Propanoate metabolism;lmoi:VV02_19895,path:lmoi00650,Butanoate metabolism;lmoi:VV02_19895,path:lmoi00250,Alanine, aspartate and glutamate metabolism;lmoi:VV02_19895,path:lmoi00280,Valine, leucine and isoleucine degradation;lmoi:VV02_19895,path:lmoi00310,Lysine degradation;lmoi:VV02_19895,path:lmoi00410,beta-Alanine metabolism
WP_279672349.1	WP_279672349.1|WP_279672349.1|WP_279672349.1		glucose-6-phosphate isomerase [Flexivirga sp. Q11]		GO:0097367,carbohydrate derivative binding;GO:0004347,glucose-6-phosphate isomerase activity	GO:1901135,carbohydrate derivative metabolic process;GO:0006094,gluconeogenesis;GO:0006096,glycolytic process	lmoi:VV02_14590,path:lmoi00010,Glycolysis / Gluconeogenesis;lmoi:VV02_14590,path:lmoi00030,Pentose phosphate pathway;lmoi:VV02_14590,path:lmoi00500,Starch and sucrose metabolism;lmoi:VV02_14590,path:lmoi00520,Amino sugar and nucleotide sugar metabolism
WP_265447581.1	WP_265447581.1|WP_265447581.1|WP_265447581.1		glutamate--tRNA ligase [Flexivirga sp. Q11]	GO:0005737,cytoplasm	GO:0005524,ATP binding;GO:0004818,glutamate-tRNA ligase activity;GO:0000049,tRNA binding;GO:0008270,zinc ion binding	GO:0006424,glutamyl-tRNA aminoacylation	lmoi:VV02_11465,path:lmoi00860,Porphyrin metabolism;lmoi:VV02_11465,path:lmoi00970,Aminoacyl-tRNA biosynthesis
WP_171152712.1	WP_171152712.1|WP_171152712.1|WP_171152712.1		MULTISPECIES: cold-shock protein [Flexivirga]	GO:0005737,cytoplasm	GO:0003676,nucleic acid binding
WP_265443017.1	WP_265443017.1|WP_265443017.1|WP_265443017.1		dihydrolipoamide acetyltransferase family protein [Flexivirga sp. Q11]		GO:0016746,acyltransferase activity		lmoi:VV02_04900,path:lmoi00640,Propanoate metabolism;lmoi:VV02_04900,path:lmoi00280,Valine, leucine and isoleucine degradation
WP_279671972.1	WP_279671972.1|WP_279671972.1|WP_279671972.1		glycine betaine/L-proline ABC transporter ATP-binding protein [Flexivirga sp. Q11]		GO:0005524,ATP binding;GO:0016887,ATP hydrolysis activity		lmoi:VV02_24875,path:lmoi02010,ABC transporters
WP_265444797.1	WP_265444797.1|WP_265444797.1|WP_265444797.1		dihydroxy-acid dehydratase [Flexivirga sp. Q11]		GO:0051537,2 iron, 2 sulfur cluster binding;GO:0004160,dihydroxy-acid dehydratase activity;GO:0000287,magnesium ion binding	GO:0009097,isoleucine biosynthetic process;GO:0009099,valine biosynthetic process	lmoi:VV02_18980,path:lmoi00290,Valine, leucine and isoleucine biosynthesis;lmoi:VV02_18980,path:lmoi00770,Pantothenate and CoA biosynthesis
WP_265443597.1	WP_265443597.1|WP_265443597.1|WP_265443597.1		SDR family NAD(P)-dependent oxidoreductase [Flexivirga sp. Q11]
WP_265445023.1	WP_265445023.1|WP_265445023.1|WP_265445023.1		glucose-6-phosphate dehydrogenase (coenzyme-F420) [Flexivirga sp. Q11]		GO:0070967,coenzyme F420 binding;GO:0052749,glucose-6-phosphate dehydrogenase (coenzyme F420) activity;GO:0016705,oxidoreductase activity, acting on paired donors, with incorporation or reduction of molecular oxygen	GO:0005975,carbohydrate metabolic process
WP_265444875.1	WP_265444875.1|WP_265444875.1|WP_265444875.1		methylmalonyl-CoA mutase family protein [Flexivirga sp. Q11]		GO:0031419,cobalamin binding;GO:0004494,methylmalonyl-CoA mutase activity
WP_265445842.1	WP_265445842.1|WP_265445842.1|WP_265445842.1		UDP-galactopyranose mutase [Flexivirga sp. Q11]		GO:0016491,oxidoreductase activity
WP_265442853.1	WP_265442853.1|WP_265442853.1|WP_265442853.1		thiol reductant ABC exporter subunit CydC [Flexivirga sp. Q11]	GO:0016020,membrane	GO:0140359,ABC-type transporter activity;GO:0005524,ATP binding;GO:0016887,ATP hydrolysis activity	GO:0045454,cell redox homeostasis;GO:0034775,glutathione transmembrane transport	lmoi:VV02_25410,path:lmoi02010,ABC transporters
WP_279671773.1	WP_279671773.1|WP_279671773.1|WP_279671773.1		dipeptidase [Flexivirga sp. Q11]		GO:0016787,hydrolase activity
WP_265445611.1	WP_265445611.1|WP_265445611.1|WP_265445611.1		DUF3073 domain-containing protein [Flexivirga sp. Q11]
WP_265445100.1	WP_265445100.1|WP_265445100.1|WP_265445100.1		signal recognition particle-docking protein FtsY [Flexivirga sp. Q11]	GO:0005737,cytoplasm;GO:0005886,plasma membrane	GO:0005525,GTP binding;GO:0003924,GTPase activity	GO:0051301,cell division;GO:0006614,SRP-dependent cotranslational protein targeting to membrane	lmoi:VV02_11715,path:lmoi03060,Protein export;lmoi:VV02_11715,path:lmoi03070,Bacterial secretion system;lmoi:VV02_11715,path:lmoi02024,Quorum sensing
WP_265444813.1	WP_265444813.1|WP_265444813.1|WP_265444813.1		Asp-tRNA(Asn)/Glu-tRNA(Gln) amidotransferase subunit GatA [Flexivirga sp. Q11]	GO:0030956,glutamyl-tRNA(Gln) amidotransferase complex	GO:0005524,ATP binding;GO:0050567,glutaminyl-tRNA synthase (glutamine-hydrolyzing) activity;GO:0016740,transferase activity	GO:0006412,translation	lmoi:VV02_19015,path:lmoi00970,Aminoacyl-tRNA biosynthesis
WP_265447154.1	WP_265447154.1|WP_265447154.1|WP_265447154.1		beta-ketoacyl-ACP synthase II [Flexivirga sp. Q11]		GO:0004315,3-oxoacyl-[acyl-carrier-protein] synthase activity	GO:0006633,fatty acid biosynthetic process	lmoi:VV02_13290,path:lmoi00061,Fatty acid biosynthesis;lmoi:VV02_13290,path:lmoi00780,Biotin metabolism
WP_265446004.1	WP_265446004.1|WP_265446004.1|WP_265446004.1		class II fructose-bisphosphatase [Flexivirga sp. Q11]		GO:0042132,fructose 1,6-bisphosphate 1-phosphatase activity;GO:0046872,metal ion binding	GO:0006094,gluconeogenesis;GO:0006071,glycerol metabolic process	lmoi:VV02_20760,path:lmoi00010,Glycolysis / Gluconeogenesis;lmoi:VV02_20760,path:lmoi00030,Pentose phosphate pathway;lmoi:VV02_20760,path:lmoi00051,Fructose and mannose metabolism;lmoi:VV02_20760,path:lmoi00680,Methane metabolism
WP_265447552.1	WP_265447552.1|WP_265447552.1|WP_265447552.1		D-alanine--D-alanine ligase family protein [Flexivirga sp. Q11]	GO:0005737,cytoplasm	GO:0005524,ATP binding;GO:0008716,D-alanine-D-alanine ligase activity;GO:0046872,metal ion binding	GO:0071555,cell wall organization;GO:0009252,peptidoglycan biosynthetic process;GO:0008360,regulation of cell shape	lmoi:VV02_11555,path:lmoi00470,D-Amino acid metabolism;lmoi:VV02_11555,path:lmoi00550,Peptidoglycan biosynthesis;lmoi:VV02_11555,path:lmoi01502,Vancomycin resistance
WP_265442978.1	WP_265442978.1|WP_265442978.1|WP_265442978.1		long-chain-acyl-CoA synthetase [Flexivirga sp. Q11]
WP_279672547.1	WP_279672547.1|WP_279672547.1|WP_279672547.1		UDP-N-acetylglucosamine 4,6-dehydratase (inverting) [Flexivirga sp. Q11]				lmoi:VV02_10550,path:lmoi00520,Amino sugar and nucleotide sugar metabolism;lmoi:VV02_10550,path:lmoi00541,O-Antigen nucleotide sugar biosynthesis
WP_265443523.1	WP_265443523.1|WP_265443523.1|WP_265443523.1		phosphoglyceromutase [Flexivirga sp. Q11]		GO:0046538,2,3-bisphosphoglycerate-dependent phosphoglycerate mutase activity	GO:0006094,gluconeogenesis;GO:0006096,glycolytic process	lmoi:VV02_07275,path:lmoi00010,Glycolysis / Gluconeogenesis;lmoi:VV02_07275,path:lmoi00680,Methane metabolism;lmoi:VV02_07275,path:lmoi00260,Glycine, serine and threonine metabolism
WP_171158669.1	WP_171158669.1|WP_171158669.1|WP_171158669.1		MULTISPECIES: MBL fold metallo-hydrolase [Flexivirga]
WP_265446055.1	WP_265446055.1|WP_265446055.1|WP_265446055.1		ABC transporter substrate-binding protein [Flexivirga sp. Q11]
WP_265444477.1	WP_265444477.1|WP_265444477.1|WP_265444477.1		leucine--tRNA ligase [Flexivirga sp. Q11]	GO:0005737,cytoplasm	GO:0002161,aminoacyl-tRNA editing activity;GO:0005524,ATP binding;GO:0004823,leucine-tRNA ligase activity	GO:0006429,leucyl-tRNA aminoacylation	lmoi:VV02_17760,path:lmoi00970,Aminoacyl-tRNA biosynthesis
WP_265447857.1	WP_265447857.1|WP_265447857.1|WP_265447857.1		aldehyde dehydrogenase family protein [Flexivirga sp. Q11]		GO:0016620,oxidoreductase activity, acting on the aldehyde or oxo group of donors, NAD or NADP as acceptor		lmoi:VV02_10170,path:lmoi00010,Glycolysis / Gluconeogenesis;lmoi:VV02_10170,path:lmoi00053,Ascorbate and aldarate metabolism;lmoi:VV02_10170,path:lmoi00620,Pyruvate metabolism;lmoi:VV02_10170,path:lmoi00071,Fatty acid degradation;lmoi:VV02_10170,path:lmoi00561,Glycerolipid metabolism;lmoi:VV02_10170,path:lmoi00280,Valine, leucine and isoleucine degradation;lmoi:VV02_10170,path:lmoi00310,Lysine de…
WP_265444738.1	WP_265444738.1|WP_265444738.1|WP_265444738.1		thioredoxin-dependent thiol peroxidase [Flexivirga sp. Q11]		GO:0016209,antioxidant activity;GO:0016491,oxidoreductase activity
WP_265445810.1	WP_265445810.1|WP_265445810.1|WP_265445810.1		acyl-CoA dehydrogenase family protein [Flexivirga sp. Q11]		GO:0050660,flavin adenine dinucleotide binding;GO:0016627,oxidoreductase activity, acting on the CH-CH group of donors
WP_265447429.1	WP_265447429.1|WP_265447429.1|WP_265447429.1		transcription termination factor NusA [Flexivirga sp. Q11]	GO:0005737,cytoplasm	GO:0003700,DNA-binding transcription factor activity;GO:0003723,RNA binding;GO:0003746,translation elongation factor activity	GO:0006353,DNA-templated transcription termination;GO:0031564,transcription antitermination
WP_265448096.1	WP_265448096.1|WP_265448096.1|WP_265448096.1		zinc-binding dehydrogenase [Flexivirga sp. Q11]		GO:0016491,oxidoreductase activity
WP_265444930.1	WP_265444930.1|WP_265444930.1|WP_265444930.1		F0F1 ATP synthase subunit B [Flexivirga sp. Q11]	GO:0005886,plasma membrane;GO:0045263,proton-transporting ATP synthase complex, coupling factor F(o)	GO:0046933,proton-transporting ATP synthase activity, rotational mechanism		lmoi:VV02_19485,path:lmoi00190,Oxidative phosphorylation
WP_265448078.1	WP_265448078.1|WP_265448078.1|WP_265448078.1		cystathionine gamma-synthase [Flexivirga sp. Q11]		GO:0003824,catalytic activity;GO:0030170,pyridoxal phosphate binding	GO:0019346,transsulfuration	lmoi:VV02_09115,path:lmoi00920,Sulfur metabolism;lmoi:VV02_09115,path:lmoi00270,Cysteine and methionine metabolism;lmoi:VV02_09115,path:lmoi00450,Selenocompound metabolism
WP_265446629.1	WP_265446629.1|WP_265446629.1|WP_265446629.1		Fe-S cluster assembly ATPase SufC [Flexivirga sp. Q11]		GO:0005524,ATP binding
WP_265447832.1	WP_265447832.1|WP_265447832.1|WP_265447832.1		acyl-CoA carboxylase subunit beta [Flexivirga sp. Q11]		GO:0016874,ligase activity
WP_265445566.1	WP_265445566.1|WP_265445566.1|WP_265445566.1		adenylosuccinate synthase [Flexivirga sp. Q11]	GO:0005737,cytoplasm	GO:0004019,adenylosuccinate synthase activity;GO:0005525,GTP binding;GO:0000287,magnesium ion binding	GO:0044208,'de novo' AMP biosynthetic process	lmoi:VV02_06230,path:lmoi00230,Purine metabolism;lmoi:VV02_06230,path:lmoi00250,Alanine, aspartate and glutamate metabolism
WP_279672153.1	WP_279672153.1|WP_279672153.1|WP_279672153.1		phosphoribosylamine--glycine ligase [Flexivirga sp. Q11]		GO:0005524,ATP binding;GO:0046872,metal ion binding;GO:0004637,phosphoribosylamine-glycine ligase activity	GO:0006189,'de novo' IMP biosynthetic process;GO:0009113,purine nucleobase biosynthetic process	lmoi:VV02_06320,path:lmoi00230,Purine metabolism
WP_265447679.1	WP_265447679.1|WP_265447679.1|WP_265447679.1		ribosome-associated translation inhibitor RaiA [Flexivirga sp. Q11]
WP_279672272.1	WP_279672272.1|WP_279672272.1|WP_279672272.1		FHA domain-containing protein [Flexivirga sp. Q11]
WP_265444900.1	WP_265444900.1|WP_265444900.1|WP_265444900.1		3-hydroxybutyryl-CoA dehydrogenase [Flexivirga sp. Q11]		GO:0070403,NAD+ binding;GO:0016616,oxidoreductase activity, acting on the CH-OH group of donors, NAD or NADP as acceptor	GO:0006631,fatty acid metabolic process	lmoi:VV02_19415,path:lmoi00650,Butanoate metabolism;lmoi:VV02_19415,path:lmoi00360,Phenylalanine metabolism;lmoi:VV02_19415,path:lmoi00362,Benzoate degradation
WP_171156647.1	WP_171156647.1|WP_171156647.1|WP_171156647.1		MULTISPECIES: 50S ribosomal protein L27 [Flexivirga]	GO:1990904,ribonucleoprotein complex;GO:0005840,ribosome	GO:0003735,structural constituent of ribosome	GO:0006412,translation	lmoi:VV02_12530,path:lmoi03010,Ribosome
WP_265447749.1	WP_265447749.1|WP_265447749.1|WP_265447749.1		CoA transferase subunit A [Flexivirga sp. Q11]		GO:0008410,CoA-transferase activity		lmoi:VV02_10525,path:lmoi00650,Butanoate metabolism;lmoi:VV02_10525,path:lmoi00280,Valine, leucine and isoleucine degradation
WP_265445997.1	WP_265445997.1|WP_265445997.1|WP_265445997.1		sn-glycerol-3-phosphate ABC transporter ATP-binding protein UgpC [Flexivirga sp. Q11]		GO:0140359,ABC-type transporter activity;GO:0005524,ATP binding;GO:0016887,ATP hydrolysis activity	GO:0008643,carbohydrate transport	lmoi:VV02_20775,path:lmoi02010,ABC transporters
WP_265443381.1	WP_265443381.1|WP_265443381.1|WP_265443381.1		GNAT family N-acetyltransferase [Flexivirga sp. Q11]		GO:0016747,acyltransferase activity, transferring groups other than amino-acyl groups
WP_265444016.1	WP_265444016.1|WP_265444016.1|WP_265444016.1		DUF5998 family protein [Flexivirga sp. Q11]
WP_265446515.1	WP_265446515.1|WP_265446515.1|WP_265446515.1		Pup--protein ligase [Flexivirga sp. Q11]		GO:0005524,ATP binding;GO:0016879,ligase activity, forming carbon-nitrogen bonds;GO:0000287,magnesium ion binding;GO:0019787,ubiquitin-like protein transferase activity	GO:0019941,modification-dependent protein catabolic process;GO:0010498,proteasomal protein catabolic process;GO:0070490,protein pupylation
WP_279671975.1	WP_279671975.1|WP_279671975.1|WP_279671975.1		signal recognition particle protein [Flexivirga sp. Q11]	GO:0048500,signal recognition particle	GO:0008312,7S RNA binding;GO:0005525,GTP binding;GO:0003924,GTPase activity	GO:0006614,SRP-dependent cotranslational protein targeting to membrane	lmoi:VV02_11740,path:lmoi03060,Protein export;lmoi:VV02_11740,path:lmoi03070,Bacterial secretion system;lmoi:VV02_11740,path:lmoi02024,Quorum sensing
WP_265447195.1	WP_265447195.1|WP_265447195.1|WP_265447195.1		amino acid ABC transporter ATP-binding protein [Flexivirga sp. Q11]		GO:0015424,ABC-type amino acid transporter activity;GO:0005524,ATP binding;GO:0016887,ATP hydrolysis activity		lmoi:VV02_13260,path:lmoi02010,ABC transporters
WP_265445152.1	WP_265445152.1|WP_265445152.1|WP_265445152.1		arginine--tRNA ligase [Flexivirga sp. Q11]	GO:0005737,cytoplasm	GO:0004814,arginine-tRNA ligase activity;GO:0005524,ATP binding	GO:0006420,arginyl-tRNA aminoacylation	lmoi:VV02_25370,path:lmoi00970,Aminoacyl-tRNA biosynthesis
WP_171153438.1	WP_171153438.1|WP_171153438.1|WP_171153438.1		MULTISPECIES: 50S ribosomal protein L30 [Flexivirga]	GO:0015934,large ribosomal subunit	GO:0003735,structural constituent of ribosome	GO:0006412,translation	lmoi:VV02_21065,path:lmoi03010,Ribosome
WP_265447698.1	WP_265447698.1|WP_265447698.1|WP_265447698.1		DUF808 domain-containing protein [Flexivirga sp. Q11]	GO:0016020,membrane
WP_265445739.1	WP_265445739.1|WP_265445739.1|WP_265445739.1		YajQ family cyclic di-GMP-binding protein [Flexivirga sp. Q11]
WP_265446921.1	WP_265446921.1|WP_265446921.1|WP_265446921.1		iron ABC transporter substrate-binding protein [Flexivirga sp. Q11]
WP_265444988.1	WP_265444988.1|WP_265444988.1|WP_265444988.1		class I SAM-dependent methyltransferase [Flexivirga sp. Q11]
WP_265446894.1	WP_265446894.1|WP_265446894.1|WP_265446894.1		chorismate synthase [Flexivirga sp. Q11]		GO:0004107,chorismate synthase activity	GO:0008652,amino acid biosynthetic process;GO:0009073,aromatic amino acid family biosynthetic process;GO:0009423,chorismate biosynthetic process	lmoi:VV02_13935,path:lmoi00400,Phenylalanine, tyrosine and tryptophan biosynthesis
WP_265446413.1	WP_265446413.1|WP_265446413.1|WP_265446413.1		quinone oxidoreductase [Flexivirga sp. Q11]		GO:0016491,oxidoreductase activity
WP_265444327.1	WP_265444327.1|WP_265444327.1|WP_265444327.1		phosphoenolpyruvate carboxylase [Flexivirga sp. Q11]		GO:0000287,magnesium ion binding;GO:0008964,phosphoenolpyruvate carboxylase activity	GO:0015977,carbon fixation;GO:0006107,oxaloacetate metabolic process;GO:0006099,tricarboxylic acid cycle	lmoi:VV02_19740,path:lmoi00620,Pyruvate metabolism;lmoi:VV02_19740,path:lmoi00680,Methane metabolism
WP_265446596.1	WP_265446596.1|WP_265446596.1|WP_265446596.1		hypothetical protein [Flexivirga sp. Q11]
WP_265444176.1	WP_265444176.1|WP_265444176.1|WP_265444176.1		winged helix DNA-binding domain-containing protein [Flexivirga sp. Q11]
WP_265447893.1	WP_265447893.1|WP_265447893.1|WP_265447893.1		mannose-1-phosphate guanylyltransferase [Flexivirga sp. Q11]		GO:0016779,nucleotidyltransferase activity	GO:0009058,biosynthetic process;GO:0005976,polysaccharide metabolic process	lmoi:VV02_10040,path:lmoi00051,Fructose and mannose metabolism;lmoi:VV02_10040,path:lmoi00520,Amino sugar and nucleotide sugar metabolism;lmoi:VV02_10040,path:lmoi00541,O-Antigen nucleotide sugar biosynthesis
WP_265446100.1	WP_265446100.1|WP_265446100.1|WP_265446100.1		Mrp/NBP35 family ATP-binding protein [Flexivirga sp. Q11]		GO:0005524,ATP binding;GO:0016887,ATP hydrolysis activity;GO:0140663,ATP-dependent FeS chaperone activity;GO:0051536,iron-sulfur cluster binding;GO:0046872,metal ion binding	GO:0016226,iron-sulfur cluster assembly
WP_265444651.1	WP_265444651.1|WP_265444651.1|WP_265444651.1		NAD(P)/FAD-dependent oxidoreductase [Flexivirga sp. Q11]
WP_265446015.1	WP_265446015.1|WP_265446015.1|WP_265446015.1		type III restriction-modification system endonuclease [Flexivirga sp. Q11]
WP_265447751.1	WP_265447751.1|WP_265447751.1|WP_265447751.1		3-oxoacid CoA-transferase subunit B [Flexivirga sp. Q11]		GO:0008410,CoA-transferase activity		lmoi:VV02_10520,path:lmoi00650,Butanoate metabolism;lmoi:VV02_10520,path:lmoi00280,Valine, leucine and isoleucine degradation
WP_265446517.1	WP_265446517.1|WP_265446517.1|WP_265446517.1		hemolysin family protein [Flexivirga sp. Q11]	GO:0016020,membrane	GO:0050660,flavin adenine dinucleotide binding
WP_265442910.1	WP_265442910.1|WP_265442910.1|WP_265442910.1		adenylosuccinate lyase [Flexivirga sp. Q11]		GO:0070626,(S)-2-(5-amino-1-(5-phospho-D-ribosyl)imidazole-4-carboxamido) succinate lyase (fumarate-forming) activity;GO:0004018,N6-(1,2-dicarboxyethyl)AMP AMP-lyase (fumarate-forming) activity	GO:0044208,'de novo' AMP biosynthetic process;GO:0006189,'de novo' IMP biosynthetic process	lmoi:VV02_25560,path:lmoi00230,Purine metabolism;lmoi:VV02_25560,path:lmoi00250,Alanine, aspartate and glutamate metabolism
WP_279671926.1	WP_279671926.1|WP_279671926.1|WP_279671926.1		TrkA family potassium uptake protein [Flexivirga sp. Q11]	GO:0005886,plasma membrane	GO:0015079,potassium ion transmembrane transporter activity
WP_265443499.1	WP_265443499.1|WP_265443499.1|WP_265443499.1		RNA degradosome polyphosphate kinase [Flexivirga sp. Q11]	GO:0009358,polyphosphate kinase complex	GO:0005524,ATP binding;GO:0046872,metal ion binding;GO:0008976,polyphosphate kinase activity	GO:0016310,phosphorylation;GO:0006799,polyphosphate biosynthetic process	lmoi:VV02_07150,path:lmoi00190,Oxidative phosphorylation;lmoi:VV02_07150,path:lmoi03018,RNA degradation
WP_279671848.1	WP_279671848.1|WP_279671848.1|WP_279671848.1		aminopeptidase N [Flexivirga sp. Q11]		GO:0004177,aminopeptidase activity;GO:0008237,metallopeptidase activity;GO:0008270,zinc ion binding	GO:0006508,proteolysis	lmoi:VV02_18585,path:lmoi00480,Glutathione metabolism
WP_265447789.1	WP_265447789.1|WP_265447789.1|WP_265447789.1		flavodoxin-dependent (E)-4-hydroxy-3-methylbut-2-enyl-diphosphate synthase [Flexivirga sp. Q11]		GO:0051539,4 iron, 4 sulfur cluster binding;GO:0046429,4-hydroxy-3-methylbut-2-en-1-yl diphosphate synthase activity;GO:0005506,iron ion binding	GO:0019288,isopentenyl diphosphate biosynthetic process, methylerythritol 4-phosphate pathway;GO:0016114,terpenoid biosynthetic process	lmoi:VV02_12170,path:lmoi00900,Terpenoid backbone biosynthesis
WP_265444126.1	WP_265444126.1|WP_265444126.1|WP_265444126.1		glutathione S-transferase C-terminal domain-containing protein [Flexivirga sp. Q11]		GO:0004364,glutathione transferase activity
WP_265446731.1	WP_265446731.1|WP_265446731.1|WP_265446731.1		ABC transporter substrate-binding protein [Flexivirga sp. Q11]
WP_265446907.1	WP_265446907.1|WP_265446907.1|WP_265446907.1		ABC transporter ATP-binding protein [Flexivirga sp. Q11]		GO:0005524,ATP binding;GO:0016887,ATP hydrolysis activity	GO:0015833,peptide transport	lmoi:VV02_13905,path:lmoi02024,Quorum sensing
WP_212755947.1	WP_212755947.1|WP_212755947.1|WP_212755947.1		MULTISPECIES: 50S ribosomal protein L21 [Flexivirga]	GO:0005737,cytoplasm;GO:1990904,ribonucleoprotein complex;GO:0005840,ribosome	GO:0019843,rRNA binding;GO:0003735,structural constituent of ribosome	GO:0006412,translation	lmoi:VV02_12525,path:lmoi03010,Ribosome
WP_265446077.1	WP_265446077.1|WP_265446077.1|WP_265446077.1		2,3,4,5-tetrahydropyridine-2,6-dicarboxylate N-succinyltransferase [Flexivirga sp. Q11]	GO:0005737,cytoplasm	GO:0008666,2,3,4,5-tetrahydropyridine-2,6-dicarboxylate N-succinyltransferase activity;GO:0000287,magnesium ion binding	GO:0019877,diaminopimelate biosynthetic process;GO:0009089,lysine biosynthetic process via diaminopimelate	lmoi:VV02_20395,path:lmoi00300,Lysine biosynthesis
WP_265445749.1	WP_265445749.1|WP_265445749.1|WP_265445749.1		acetyl-CoA C-acetyltransferase [Flexivirga sp. Q11]		GO:0003985,acetyl-CoA C-acetyltransferase activity		lmoi:VV02_21645,path:lmoi00620,Pyruvate metabolism;lmoi:VV02_21645,path:lmoi00630,Glyoxylate and dicarboxylate metabolism;lmoi:VV02_21645,path:lmoi00650,Butanoate metabolism;lmoi:VV02_21645,path:lmoi00071,Fatty acid degradation;lmoi:VV02_21645,path:lmoi00280,Valine, leucine and isoleucine degradation;lmoi:VV02_21645,path:lmoi00310,Lysine degradation;lmoi:VV02_21645,path:lmoi00380,Tryptophan metab…
WP_265444966.1	WP_265444966.1|WP_265444966.1|WP_265444966.1		homoserine dehydrogenase [Flexivirga sp. Q11]		GO:0004412,homoserine dehydrogenase activity;GO:0050661,NADP binding	GO:0009097,isoleucine biosynthetic process;GO:0009086,methionine biosynthetic process;GO:0009088,threonine biosynthetic process	lmoi:VV02_19635,path:lmoi00260,Glycine, serine and threonine metabolism;lmoi:VV02_19635,path:lmoi00270,Cysteine and methionine metabolism;lmoi:VV02_19635,path:lmoi00300,Lysine biosynthesis
WP_265444057.1	WP_265444057.1|WP_265444057.1|WP_265444057.1		polyprenyl synthetase family protein [Flexivirga sp. Q11]		GO:0016740,transferase activity	GO:0008299,isoprenoid biosynthetic process	lmoi:VV02_16825,path:lmoi00900,Terpenoid backbone biosynthesis
WP_279672597.1	WP_279672597.1|WP_279672597.1|WP_279672597.1		phosphoribosylglycinamide formyltransferase [Flexivirga sp. Q11]		GO:0004644,phosphoribosylglycinamide formyltransferase activity	GO:0006189,'de novo' IMP biosynthetic process	lmoi:VV02_09785,path:lmoi00230,Purine metabolism;lmoi:VV02_09785,path:lmoi00670,One carbon pool by folate
WP_265444254.1	WP_265444254.1|WP_265444254.1|WP_265444254.1		glycine betaine ABC transporter substrate-binding protein [Flexivirga sp. Q11]
WP_265445508.1	WP_265445508.1|WP_265445508.1|WP_265445508.1		NAD(P)/FAD-dependent oxidoreductase [Flexivirga sp. Q11]		GO:0050660,flavin adenine dinucleotide binding;GO:0004499,N,N-dimethylaniline monooxygenase activity;GO:0050661,NADP binding
WP_265446587.1	WP_265446587.1|WP_265446587.1|WP_265446587.1		glucose 1-dehydrogenase [Flexivirga sp. Q11]				lmoi:VV02_16165,path:lmoi00030,Pentose phosphate pathway
WP_279671936.1	WP_279671936.1|WP_279671936.1|WP_279671936.1		cytochrome c [Flexivirga sp. Q11]	GO:0005886,plasma membrane;GO:0070469,respirasome	GO:0020037,heme binding;GO:0005506,iron ion binding;GO:0016829,lyase activity;GO:0008121,ubiquinol-cytochrome-c reductase activity		lmoi:VV02_16960,path:lmoi00190,Oxidative phosphorylation
WP_171157115.1	WP_171157115.1|WP_171157115.1|WP_171157115.1		MULTISPECIES: 50S ribosomal protein L35 [Flexivirga]	GO:1990904,ribonucleoprotein complex;GO:0005840,ribosome	GO:0003735,structural constituent of ribosome	GO:0006412,translation	lmoi:VV02_13665,path:lmoi03010,Ribosome
WP_265445609.1	WP_265445609.1|WP_265445609.1|WP_265445609.1		phosphoribosylformylglycinamidine cyclo-ligase [Flexivirga sp. Q11]	GO:0005737,cytoplasm	GO:0005524,ATP binding;GO:0004641,phosphoribosylformylglycinamidine cyclo-ligase activity	GO:0006189,'de novo' IMP biosynthetic process	lmoi:VV02_06475,path:lmoi00230,Purine metabolism
WP_265446120.1	WP_265446120.1|WP_265446120.1|WP_265446120.1		ABC transporter ATP-binding protein [Flexivirga sp. Q11]		GO:0005524,ATP binding
WP_265444650.1	WP_265444650.1|WP_265444650.1|WP_265444650.1		GAF domain-containing protein [Flexivirga sp. Q11]
WP_265442949.1	WP_265442949.1|WP_265442949.1|WP_265442949.1		NAD(+) synthase [Flexivirga sp. Q11]	GO:0005737,cytoplasm	GO:0005524,ATP binding;GO:0004359,glutaminase activity;GO:0003952,NAD+ synthase (glutamine-hydrolyzing) activity;GO:0008795,NAD+ synthase activity	GO:0009435,NAD biosynthetic process	lmoi:VV02_04010,path:lmoi00760,Nicotinate and nicotinamide metabolism
WP_279672233.1	WP_279672233.1|WP_279672233.1|WP_279672233.1		aminotransferase class I/II-fold pyridoxal phosphate-dependent enzyme [Flexivirga sp. Q11]		GO:0004069,L-aspartate
WP_265446115.1	WP_265446115.1|WP_265446115.1|WP_265446115.1		DEAD/DEAH box helicase [Flexivirga sp. Q11]		GO:0005524,ATP binding;GO:0016787,hydrolase activity;GO:0003676,nucleic acid binding;GO:0003724,RNA helicase activity
WP_279672523.1	WP_279672523.1|WP_279672523.1|WP_279672523.1		M3 family metallopeptidase [Flexivirga sp. Q11]		GO:0046872,metal ion binding;GO:0004222,metalloendopeptidase activity	GO:0006508,proteolysis
WP_265445807.1	WP_265445807.1|WP_265445807.1|WP_265445807.1		50S ribosomal protein L7/L12 [Flexivirga sp. Q11]	GO:1990904,ribonucleoprotein complex;GO:0005840,ribosome	GO:0003735,structural constituent of ribosome	GO:0006412,translation	lmoi:VV02_21455,path:lmoi03010,Ribosome
WP_279671645.1	WP_279671645.1|WP_279671645.1|WP_279671645.1		DNA integrity scanning diadenylate cyclase DisA [Flexivirga sp. Q11]		GO:0005524,ATP binding;GO:0106408,diadenylate cyclase activity;GO:0003677,DNA binding	GO:0006281,DNA repair;GO:0019932,second-messenger-mediated signaling
WP_279671692.1	WP_279671692.1|WP_279671692.1|WP_279671692.1		low specificity L-threonine aldolase [Flexivirga sp. Q11]		GO:0016829,lyase activity	GO:0006520,amino acid metabolic process	lmoi:VV02_07890,path:lmoi00260,Glycine, serine and threonine metabolism
WP_265444408.1	WP_265444408.1|WP_265444408.1|WP_265444408.1		hypothetical protein [Flexivirga sp. Q11]
WP_171157410.1	WP_171157410.1|WP_171157410.1|WP_171157410.1		MULTISPECIES: NlpC/P60 family protein [Flexivirga]
WP_265442956.1	WP_265442956.1|WP_265442956.1|WP_265442956.1		ubiquinone-dependent pyruvate dehydrogenase [Flexivirga sp. Q11]		GO:0003824,catalytic activity;GO:0000287,magnesium ion binding;GO:0030976,thiamine pyrophosphate binding		lmoi:VV02_03955,path:lmoi00620,Pyruvate metabolism
WP_265445662.1	WP_265445662.1|WP_265445662.1|WP_265445662.1		polyprenyl synthetase family protein [Flexivirga sp. Q11]		GO:0016740,transferase activity	GO:0008299,isoprenoid biosynthetic process
WP_265445798.1	WP_265445798.1|WP_265445798.1|WP_265445798.1		ABC transporter substrate-binding protein [Flexivirga sp. Q11]	GO:0043190,ATP-binding cassette (ABC) transporter complex;GO:0042597,periplasmic space		GO:0055085,transmembrane transport	lmoi:VV02_06975,path:lmoi02024,Quorum sensing
WP_265446275.1	WP_265446275.1|WP_265446275.1|WP_265446275.1		threonine--tRNA ligase [Flexivirga sp. Q11]	GO:0005737,cytoplasm	GO:0005524,ATP binding;GO:0046872,metal ion binding;GO:0004829,threonine-tRNA ligase activity;GO:0000049,tRNA binding	GO:0006435,threonyl-tRNA aminoacylation	lmoi:VV02_15040,path:lmoi00970,Aminoacyl-tRNA biosynthesis
WP_171153418.1	WP_171153418.1|WP_171153418.1|WP_171153418.1		MULTISPECIES: 50S ribosomal protein L16 [Flexivirga]	GO:1990904,ribonucleoprotein complex;GO:0005840,ribosome	GO:0019843,rRNA binding;GO:0003735,structural constituent of ribosome;GO:0000049,tRNA binding	GO:0006412,translation	lmoi:VV02_21120,path:lmoi03010,Ribosome
WP_279672384.1	WP_279672384.1|WP_279672384.1|WP_279672384.1		tyrosine--tRNA ligase [Flexivirga sp. Q11]	GO:0005737,cytoplasm	GO:0005524,ATP binding;GO:0003723,RNA binding;GO:0004831,tyrosine-tRNA ligase activity	GO:0006437,tyrosyl-tRNA aminoacylation	lmoi:VV02_13735,path:lmoi00970,Aminoacyl-tRNA biosynthesis
WP_265448116.1	WP_265448116.1|WP_265448116.1|WP_265448116.1		thioredoxin domain-containing protein [Flexivirga sp. Q11]			GO:0005975,carbohydrate metabolic process
WP_265446257.1	WP_265446257.1|WP_265446257.1|WP_265446257.1		aminotransferase class IV [Flexivirga sp. Q11]		GO:0008483,transaminase activity		lmoi:VV02_14995,path:lmoi00270,Cysteine and methionine metabolism;lmoi:VV02_14995,path:lmoi00280,Valine, leucine and isoleucine degradation;lmoi:VV02_14995,path:lmoi00290,Valine, leucine and isoleucine biosynthesis;lmoi:VV02_14995,path:lmoi00770,Pantothenate and CoA biosynthesis
WP_265443738.1	WP_265443738.1|WP_265443738.1|WP_265443738.1		catalase [Flexivirga sp. Q11]
WP_265444853.1	WP_265444853.1|WP_265444853.1|WP_265444853.1		phosphoglucomutase (alpha-D-glucose-1,6-bisphosphate-dependent) [Flexivirga sp. Q11]		GO:0000287,magnesium ion binding;GO:0004614,phosphoglucomutase activity	GO:0005975,carbohydrate metabolic process	lmoi:VV02_19270,path:lmoi00010,Glycolysis / Gluconeogenesis;lmoi:VV02_19270,path:lmoi00030,Pentose phosphate pathway;lmoi:VV02_19270,path:lmoi00052,Galactose metabolism;lmoi:VV02_19270,path:lmoi00500,Starch and sucrose metabolism;lmoi:VV02_19270,path:lmoi00520,Amino sugar and nucleotide sugar metabolism;lmoi:VV02_19270,path:lmoi00230,Purine metabolism;lmoi:VV02_19270,path:lmoi00521,Streptomycin b…
WP_279672211.1	WP_279672211.1|WP_279672211.1|WP_279672211.1		NADH-quinone oxidoreductase subunit NuoI [Flexivirga sp. Q11]	GO:0005886,plasma membrane	GO:0051539,4 iron, 4 sulfur cluster binding;GO:0005506,iron ion binding;GO:0050136,NADH dehydrogenase (quinone) activity;GO:0048038,quinone binding		lmoi:VV02_21820,path:lmoi00190,Oxidative phosphorylation;lmoi:VV02_22105,path:lmoi00190,Oxidative phosphorylation
WP_265444668.1	WP_265444668.1|WP_265444668.1|WP_265444668.1		hypothetical protein [Flexivirga sp. Q11]
WP_265442982.1	WP_265442982.1|WP_265442982.1|WP_265442982.1		acyl-CoA desaturase [Flexivirga sp. Q11]		GO:0016491,oxidoreductase activity	GO:0006629,lipid metabolic process	lmoi:VV02_04555,path:lmoi01040,Biosynthesis of unsaturated fatty acids
WP_265445731.1	WP_265445731.1|WP_265445731.1|WP_265445731.1		5'-nucleotidase C-terminal domain-containing protein [Flexivirga sp. Q11]		GO:0000166,nucleotide binding;GO:0016791,phosphatase activity	GO:0009166,nucleotide catabolic process	lmoi:VV02_07160,path:lmoi00230,Purine metabolism;lmoi:VV02_07160,path:lmoi00240,Pyrimidine metabolism;lmoi:VV02_07160,path:lmoi00760,Nicotinate and nicotinamide metabolism
WP_265447677.1	WP_265447677.1|WP_265447677.1|WP_265447677.1		GNAT family N-acetyltransferase [Flexivirga sp. Q11]		GO:0016747,acyltransferase activity, transferring groups other than amino-acyl groups
WP_265444398.1	WP_265444398.1|WP_265444398.1|WP_265444398.1		hypothetical protein [Flexivirga sp. Q11]
WP_265447635.1	WP_265447635.1|WP_265447635.1|WP_265447635.1		hypothetical protein [Flexivirga sp. Q11]
WP_265442756.1	WP_265442756.1|WP_265442756.1|WP_265442756.1		OmpA family protein [Flexivirga sp. Q11]
WP_265443008.1	WP_265443008.1|WP_265443008.1|WP_265443008.1		histidine ammonia-lyase [Flexivirga sp. Q11]	GO:0005737,cytoplasm	GO:0004397,histidine ammonia-lyase activity	GO:0019556,histidine catabolic process to glutamate and formamide;GO:0019557,histidine catabolic process to glutamate and formate	lmoi:VV02_04815,path:lmoi00340,Histidine metabolism
WP_265447090.1	WP_265447090.1|WP_265447090.1|WP_265447090.1		RNB domain-containing ribonuclease [Flexivirga sp. Q11]		GO:0003723,RNA binding;GO:0004540,RNA nuclease activity
WP_265446329.1	WP_265446329.1|WP_265446329.1|WP_265446329.1		bifunctional (p)ppGpp synthetase/guanosine-3',5'-bis(diphosphate) 3'-pyrophosphohydrolase [Flexivirga sp. Q11]		GO:0016301,kinase activity	GO:0015970,guanosine tetraphosphate biosynthetic process;GO:0016310,phosphorylation	lmoi:VV02_15190,path:lmoi00230,Purine metabolism
WP_265444010.1	WP_265444010.1|WP_265444010.1|WP_265444010.1		septation protein SepH [Flexivirga sp. Q11]
WP_265448074.1	WP_265448074.1|WP_265448074.1|WP_265448074.1		ATP-binding cassette domain-containing protein [Flexivirga sp. Q11]		GO:0005524,ATP binding;GO:0016887,ATP hydrolysis activity	GO:0043215,daunorubicin transport;GO:1900753,doxorubicin transport
WP_279671326.1	WP_279671326.1|WP_279671326.1|WP_279671326.1		amidohydrolase [Flexivirga sp. Q11]		GO:0016810,hydrolase activity, acting on carbon-nitrogen (but not peptide) bonds
WP_279672299.1	WP_279672299.1|WP_279672299.1|WP_279672299.1		sigma 54-interacting transcriptional regulator [Flexivirga sp. Q11]				lmoi:VV02_15120,path:lmoi00860,Porphyrin metabolism
WP_265445897.1	WP_265445897.1|WP_265445897.1|WP_265445897.1		30S ribosomal protein S17 [Flexivirga sp. Q11]	GO:1990904,ribonucleoprotein complex;GO:0005840,ribosome	GO:0019843,rRNA binding;GO:0003735,structural constituent of ribosome	GO:0006412,translation	lmoi:VV02_21110,path:lmoi03010,Ribosome
WP_279672213.1	WP_279672213.1|WP_279672213.1|WP_279672213.1		2-oxoacid:acceptor oxidoreductase subunit alpha [Flexivirga sp. Q11]		GO:0000287,magnesium ion binding;GO:0016903,oxidoreductase activity, acting on the aldehyde or oxo group of donors		lmoi:VV02_22025,path:lmoi00010,Glycolysis / Gluconeogenesis;lmoi:VV02_22025,path:lmoi00020,Citrate cycle (TCA cycle);lmoi:VV02_22025,path:lmoi00620,Pyruvate metabolism;lmoi:VV02_22025,path:lmoi00650,Butanoate metabolism
WP_279672433.1	WP_279672433.1|WP_279672433.1|WP_279672433.1		C4-type zinc ribbon domain-containing protein [Flexivirga sp. Q11]
WP_171153451.1	WP_171153451.1|WP_171153451.1|WP_171153451.1		MULTISPECIES: 30S ribosomal protein S11 [Flexivirga]	GO:1990904,ribonucleoprotein complex;GO:0005840,ribosome	GO:0019843,rRNA binding;GO:0003735,structural constituent of ribosome	GO:0006412,translation	lmoi:VV02_21015,path:lmoi03010,Ribosome
WP_265444469.1	WP_265444469.1|WP_265444469.1|WP_265444469.1		LysR family transcriptional regulator [Flexivirga sp. Q11]		GO:0003677,DNA binding;GO:0003700,DNA-binding transcription factor activity
WP_265446667.1	WP_265446667.1|WP_265446667.1|WP_265446667.1		DNA-binding protein WhiA [Flexivirga sp. Q11]		GO:0003677,DNA binding	GO:0007049,cell cycle;GO:0051301,cell division;GO:0043937,regulation of sporulation
WP_265446121.1	WP_265446121.1|WP_265446121.1|WP_265446121.1		ABC transporter permease [Flexivirga sp. Q11]	GO:0005886,plasma membrane
WP_265442429.1	WP_265442429.1|WP_265442429.1|WP_265442429.1		glucose-6-phosphate dehydrogenase [Flexivirga sp. Q11]		GO:0004345,glucose-6-phosphate dehydrogenase activity;GO:0050661,NADP binding	GO:0006006,glucose metabolic process;GO:0006098,pentose-phosphate shunt	lmoi:VV02_14585,path:lmoi00030,Pentose phosphate pathway;lmoi:VV02_14585,path:lmoi00480,Glutathione metabolism;lmoi:VV02_17690,path:lmoi00030,Pentose phosphate pathway;lmoi:VV02_17690,path:lmoi00480,Glutathione metabolism
WP_265444623.1	WP_265444623.1|WP_265444623.1|WP_265444623.1		FAD-dependent oxidoreductase [Flexivirga sp. Q11]		GO:0016491,oxidoreductase activity
WP_265445837.1	WP_265445837.1|WP_265445837.1|WP_265445837.1		TylF/MycF/NovP-related O-methyltransferase [Flexivirga sp. Q11]
WP_279671485.1	WP_279671485.1|WP_279671485.1|WP_279671485.1		DUF262 domain-containing protein [Flexivirga sp. Q11]
WP_265446333.1	WP_265446333.1|WP_265446333.1|WP_265446333.1		DUF349 domain-containing protein [Flexivirga sp. Q11]
WP_265445732.1	WP_265445732.1|WP_265445732.1|WP_265445732.1		Dyp-type peroxidase [Flexivirga sp. Q11]		GO:0020037,heme binding;GO:0004601,peroxidase activity
WP_279671703.1	WP_279671703.1|WP_279671703.1|WP_279671703.1		metal-dependent transcriptional regulator [Flexivirga sp. Q11]	GO:0005737,cytoplasm	GO:0003677,DNA binding;GO:0003700,DNA-binding transcription factor activity;GO:0046983,protein dimerization activity;GO:0046914,transition metal ion binding
WP_265446416.1	WP_265446416.1|WP_265446416.1|WP_265446416.1		C1 family peptidase [Flexivirga sp. Q11]
WP_265443294.1	WP_265443294.1|WP_265443294.1|WP_265443294.1		biotin carboxylase N-terminal domain-containing protein [Flexivirga sp. Q11]		GO:0005524,ATP binding;GO:0004075,biotin carboxylase activity;GO:0046872,metal ion binding		lmoi:VV02_05125,path:lmoi00630,Glyoxylate and dicarboxylate metabolism;lmoi:VV02_05125,path:lmoi00640,Propanoate metabolism;lmoi:VV02_05125,path:lmoi00280,Valine, leucine and isoleucine degradation
WP_265447801.1	WP_265447801.1|WP_265447801.1|WP_265447801.1		acyl-CoA carboxylase subunit beta [Flexivirga sp. Q11]	GO:0009317,acetyl-CoA carboxylase complex	GO:0003989,acetyl-CoA carboxylase activity;GO:0016740,transferase activity	GO:0006633,fatty acid biosynthetic process	lmoi:VV02_10420,path:lmoi00630,Glyoxylate and dicarboxylate metabolism;lmoi:VV02_10420,path:lmoi00640,Propanoate metabolism;lmoi:VV02_10420,path:lmoi00280,Valine, leucine and isoleucine degradation
WP_265443073.1	WP_265443073.1|WP_265443073.1|WP_265443073.1		aspartate-semialdehyde dehydrogenase [Flexivirga sp. Q11]		GO:0004073,aspartate-semialdehyde dehydrogenase activity;GO:0051287,NAD binding;GO:0050661,NADP binding;GO:0046983,protein dimerization activity	GO:0071266,'de novo' L-methionine biosynthetic process;GO:0019877,diaminopimelate biosynthetic process;GO:0009097,isoleucine biosynthetic process;GO:0009089,lysine biosynthetic process via diaminopimelate;GO:0009088,threonine biosynthetic process	lmoi:VV02_23810,path:lmoi00260,Glycine, serine and threonine metabolism;lmoi:VV02_23810,path:lmoi00270,Cysteine and methionine metabolism;lmoi:VV02_23810,path:lmoi00300,Lysine biosynthesis;lmoi:VV02_23810,path:lmoi00261,Monobactam biosynthesis
WP_265442700.1	WP_265442700.1|WP_265442700.1|WP_265442700.1		NAD(P)-dependent alcohol dehydrogenase [Flexivirga sp. Q11]		GO:0016616,oxidoreductase activity, acting on the CH-OH group of donors, NAD or NADP as acceptor;GO:0008270,zinc ion binding		lmoi:VV02_20215,path:lmoi00010,Glycolysis / Gluconeogenesis;lmoi:VV02_20215,path:lmoi00620,Pyruvate metabolism;lmoi:VV02_20215,path:lmoi00561,Glycerolipid metabolism
WP_265445184.1	WP_265445184.1|WP_265445184.1|WP_265445184.1		pyruvate dehydrogenase (acetyl-transferring) E1 component subunit alpha [Flexivirga sp. Q11]		GO:0000287,magnesium ion binding;GO:0016624,oxidoreductase activity, acting on the aldehyde or oxo group of donors, disulfide as acceptor		lmoi:VV02_25225,path:lmoi00640,Propanoate metabolism;lmoi:VV02_25225,path:lmoi00280,Valine, leucine and isoleucine degradation
WP_265442989.1	WP_265442989.1|WP_265442989.1|WP_265442989.1		hypothetical protein [Flexivirga sp. Q11]
WP_265448060.1	WP_265448060.1|WP_265448060.1|WP_265448060.1		PhoH family protein [Flexivirga sp. Q11]		GO:0005524,ATP binding;GO:0046872,metal ion binding
WP_265443139.1	WP_265443139.1|WP_265443139.1|WP_265443139.1		transglycosylase domain-containing protein [Flexivirga sp. Q11]
WP_265446439.1	WP_265446439.1|WP_265446439.1|WP_265446439.1		NAD(P)/FAD-dependent oxidoreductase [Flexivirga sp. Q11]		GO:0050660,flavin adenine dinucleotide binding;GO:0004362,glutathione-disulfide reductase (NADPH) activity
WP_265446526.1	WP_265446526.1|WP_265446526.1|WP_265446526.1		proteasome subunit alpha [Flexivirga sp. Q11]	GO:0005737,cytoplasm;GO:0019773,proteasome core complex, alpha-subunit complex	GO:0004298,threonine-type endopeptidase activity	GO:0019941,modification-dependent protein catabolic process;GO:0010498,proteasomal protein catabolic process	lmoi:VV02_15915,path:lmoi03050,Proteasome
WP_265442615.1	WP_265442615.1|WP_265442615.1|WP_265442615.1		R3H domain-containing nucleic acid-binding protein [Flexivirga sp. Q11]		GO:0003723,RNA binding
WP_265444654.1	WP_265444654.1|WP_265444654.1|WP_265444654.1		nitrilase-related carbon-nitrogen hydrolase [Flexivirga sp. Q11]		GO:0016746,acyltransferase activity	GO:0006807,nitrogen compound metabolic process	lmoi:VV02_18435,path:lmoi00240,Pyrimidine metabolism;lmoi:VV02_18435,path:lmoi00410,beta-Alanine metabolism;lmoi:VV02_18435,path:lmoi00770,Pantothenate and CoA biosynthesis
WP_265446009.1	WP_265446009.1|WP_265446009.1|WP_265446009.1		alpha/beta fold hydrolase [Flexivirga sp. Q11]		GO:0008233,peptidase activity	GO:0006508,proteolysis
WP_265447024.1	WP_265447024.1|WP_265447024.1|WP_265447024.1		ornithine carbamoyltransferase [Flexivirga sp. Q11]	GO:0005737,cytoplasm	GO:0016597,amino acid binding;GO:0004585,ornithine carbamoyltransferase activity		lmoi:VV02_13715,path:lmoi00220,Arginine biosynthesis
WP_265445417.1	WP_265445417.1|WP_265445417.1|WP_265445417.1		uracil phosphoribosyltransferase [Flexivirga sp. Q11]		GO:0005525,GTP binding;GO:0000287,magnesium ion binding;GO:0004845,uracil phosphoribosyltransferase activity	GO:0044206,UMP salvage;GO:0006223,uracil salvage	lmoi:VV02_24445,path:lmoi00240,Pyrimidine metabolism
WP_171153365.1	WP_171153365.1|WP_171153365.1|WP_171153365.1		MULTISPECIES: 30S ribosomal protein S12 [Flexivirga]	GO:0015935,small ribosomal subunit	GO:0019843,rRNA binding;GO:0003735,structural constituent of ribosome;GO:0000049,tRNA binding	GO:0006412,translation	lmoi:VV02_21380,path:lmoi03010,Ribosome
WP_265444260.1	WP_265444260.1|WP_265444260.1|WP_265444260.1		ABC transporter ATP-binding protein [Flexivirga sp. Q11]	GO:0016020,membrane	GO:0140359,ABC-type transporter activity;GO:0005524,ATP binding
WP_265445839.1	WP_265445839.1|WP_265445839.1|WP_265445839.1		glycosyltransferase family 2 protein [Flexivirga sp. Q11]	GO:0016020,membrane	GO:0016740,transferase activity
WP_265446093.1	WP_265446093.1|WP_265446093.1|WP_265446093.1		enoyl-CoA hydratase-related protein [Flexivirga sp. Q11]		GO:0003824,catalytic activity		lmoi:VV02_20350,path:lmoi00360,Phenylalanine metabolism
WP_265443540.1	WP_265443540.1|WP_265443540.1|WP_265443540.1		S-(hydroxymethyl)mycothiol dehydrogenase [Flexivirga sp. Q11]		GO:0009055,electron transfer activity;GO:0020037,heme binding;GO:0008270,zinc ion binding
WP_279672589.1	WP_279672589.1|WP_279672589.1|WP_279672589.1		succinate dehydrogenase cytochrome b subunit [Flexivirga sp. Q11]	GO:0016020,membrane	GO:0046872,metal ion binding;GO:0016627,oxidoreductase activity, acting on the CH-CH group of donors		lmoi:VV02_10020,path:lmoi00020,Citrate cycle (TCA cycle);lmoi:VV02_10020,path:lmoi00650,Butanoate metabolism;lmoi:VV02_10020,path:lmoi00190,Oxidative phosphorylation
WP_265447030.1	WP_265447030.1|WP_265447030.1|WP_265447030.1		phenylalanine--tRNA ligase subunit beta [Flexivirga sp. Q11]	GO:0005737,cytoplasm	GO:0005524,ATP binding;GO:0000287,magnesium ion binding;GO:0004826,phenylalanine-tRNA ligase activity;GO:0000049,tRNA binding	GO:0006432,phenylalanyl-tRNA aminoacylation	lmoi:VV02_13690,path:lmoi00970,Aminoacyl-tRNA biosynthesis
WP_265442486.1	WP_265442486.1|WP_265442486.1|WP_265442486.1		Asp23/Gls24 family envelope stress response protein [Flexivirga sp. Q11]
WP_265443395.1	WP_265443395.1|WP_265443395.1|WP_265443395.1		NAD-dependent epimerase/dehydratase family protein [Flexivirga sp. Q11]				lmoi:VV02_22575,path:lmoi00052,Galactose metabolism;lmoi:VV02_22575,path:lmoi00520,Amino sugar and nucleotide sugar metabolism;lmoi:VV02_22575,path:lmoi00541,O-Antigen nucleotide sugar biosynthesis
WP_265444423.1	WP_265444423.1|WP_265444423.1|WP_265444423.1		phosphoglycerate dehydrogenase [Flexivirga sp. Q11]		GO:0051287,NAD binding;GO:0004617,phosphoglycerate dehydrogenase activity	GO:0006564,L-serine biosynthetic process	lmoi:VV02_17595,path:lmoi00680,Methane metabolism;lmoi:VV02_17595,path:lmoi00260,Glycine, serine and threonine metabolism;lmoi:VV02_17595,path:lmoi00270,Cysteine and methionine metabolism
WP_265443594.1	WP_265443594.1|WP_265443594.1|WP_265443594.1		acyl-CoA dehydrogenase family protein [Flexivirga sp. Q11]		GO:0003995,acyl-CoA dehydrogenase activity;GO:0050660,flavin adenine dinucleotide binding
WP_265444736.1	WP_265444736.1|WP_265444736.1|WP_265444736.1		DUF3618 domain-containing protein [Flexivirga sp. Q11]	GO:0016020,membrane
WP_279671534.1	WP_279671534.1|WP_279671534.1|WP_279671534.1		bifunctional FO biosynthesis protein CofGH [Flexivirga sp. Q11]		GO:0051539,4 iron, 4 sulfur cluster binding;GO:0044689,7,8-didemethyl-8-hydroxy-5-deazariboflavin synthase activity;GO:0016829,lyase activity;GO:0046872,metal ion binding		lmoi:VV02_14120,path:lmoi00680,Methane metabolism
WP_265446010.1	WP_265446010.1|WP_265446010.1|WP_265446010.1		4-hydroxy-3-methylbut-2-enyl diphosphate reductase [Flexivirga sp. Q11]		GO:0051539,4 iron, 4 sulfur cluster binding;GO:0051745,4-hydroxy-3-methylbut-2-en-1-yl diphosphate reductase activity;GO:0046872,metal ion binding	GO:0050992,dimethylallyl diphosphate biosynthetic process;GO:0019288,isopentenyl diphosphate biosynthetic process, methylerythritol 4-phosphate pathway;GO:0016114,terpenoid biosynthetic process	lmoi:VV02_20725,path:lmoi00900,Terpenoid backbone biosynthesis
WP_265447459.1	WP_265447459.1|WP_265447459.1|WP_265447459.1		thioredoxin domain-containing protein [Flexivirga sp. Q11]	GO:0016020,membrane
WP_265443475.1	WP_265443475.1|WP_265443475.1|WP_265443475.1		DUF5996 family protein [Flexivirga sp. Q11]
WP_265447858.1	WP_265447858.1|WP_265447858.1|WP_265447858.1		aldehyde dehydrogenase family protein [Flexivirga sp. Q11]		GO:0016491,oxidoreductase activity
WP_279672426.1	WP_279672426.1|WP_279672426.1|WP_279672426.1		immune inhibitor A [Flexivirga sp. Q11]		GO:0008233,peptidase activity	GO:0006508,proteolysis
WP_265444524.1	WP_265444524.1|WP_265444524.1|WP_265444524.1		recombinase RecA [Flexivirga sp. Q11]	GO:0005737,cytoplasm	GO:0005524,ATP binding;GO:0140664,ATP-dependent DNA damage sensor activity;GO:0003684,damaged DNA binding;GO:0003697,single-stranded DNA binding	GO:0006310,DNA recombination;GO:0006281,DNA repair;GO:0009432,SOS response	lmoi:VV02_17985,path:lmoi03440,Homologous recombination
WP_279671694.1	WP_279671694.1|WP_279671694.1|WP_279671694.1		aminotransferase class V-fold PLP-dependent enzyme [Flexivirga sp. Q11]		GO:0016831,carboxy-lyase activity;GO:0030170,pyridoxal phosphate binding	GO:0019752,carboxylic acid metabolic process	lmoi:VV02_07960,path:lmoi00260,Glycine, serine and threonine metabolism
WP_265443813.1	WP_265443813.1|WP_265443813.1|WP_265443813.1		ribose-phosphate diphosphokinase [Flexivirga sp. Q11]	GO:0005737,cytoplasm	GO:0005524,ATP binding;GO:0016301,kinase activity;GO:0000287,magnesium ion binding;GO:0004749,ribose phosphate diphosphokinase activity	GO:0006015,5-phosphoribose 1-diphosphate biosynthetic process;GO:0009165,nucleotide biosynthetic process;GO:0016310,phosphorylation;GO:0009156,ribonucleoside monophosphate biosynthetic process	lmoi:VV02_08705,path:lmoi00030,Pentose phosphate pathway;lmoi:VV02_08705,path:lmoi00230,Purine metabolism
WP_265446858.1	WP_265446858.1|WP_265446858.1|WP_265446858.1		bifunctional phosphopantothenoylcysteine decarboxylase/phosphopantothenate--cysteine ligase CoaBC [Flexivirga sp. Q11]		GO:0010181,FMN binding;GO:0046872,metal ion binding;GO:0004632,phosphopantothenate--cysteine ligase activity;GO:0004633,phosphopantothenoylcysteine decarboxylase activity	GO:0015937,coenzyme A biosynthetic process;GO:0015941,pantothenate catabolic process	lmoi:VV02_14050,path:lmoi00770,Pantothenate and CoA biosynthesis
WP_265446336.1	WP_265446336.1|WP_265446336.1|WP_265446336.1		histidine--tRNA ligase [Flexivirga sp. Q11]	GO:0005737,cytoplasm	GO:0005524,ATP binding;GO:0004821,histidine-tRNA ligase activity	GO:0006427,histidyl-tRNA aminoacylation	lmoi:VV02_15245,path:lmoi00970,Aminoacyl-tRNA biosynthesis
WP_265448123.1	WP_265448123.1|WP_265448123.1|WP_265448123.1		NAD(P)H-quinone dehydrogenase [Flexivirga sp. Q11]		GO:0050660,flavin adenine dinucleotide binding;GO:0016491,oxidoreductase activity
WP_265446550.1	WP_265446550.1|WP_265446550.1|WP_265446550.1		LLM class F420-dependent oxidoreductase [Flexivirga sp. Q11]		GO:0016705,oxidoreductase activity, acting on paired donors, with incorporation or reduction of molecular oxygen
WP_265445045.1	WP_265445045.1|WP_265445045.1|WP_265445045.1		pitrilysin family protein [Flexivirga sp. Q11]		GO:0046872,metal ion binding
WP_265444644.1	WP_265444644.1|WP_265444644.1|WP_265444644.1		folylpolyglutamate synthase/dihydrofolate synthase family protein [Flexivirga sp. Q11]		GO:0005524,ATP binding;GO:0046872,metal ion binding;GO:0004326,tetrahydrofolylpolyglutamate synthase activity		lmoi:VV02_18390,path:lmoi00790,Folate biosynthesis
WP_265442985.1	WP_265442985.1|WP_265442985.1|WP_265442985.1		helix-turn-helix domain-containing protein [Flexivirga sp. Q11]
WP_279672068.1	WP_279672068.1|WP_279672068.1|WP_279672068.1		alpha-1,4-glucan--maltose-1-phosphate maltosyltransferase [Flexivirga sp. Q11]		GO:0016758,hexosyltransferase activity;GO:0004553,hydrolase activity, hydrolyzing O-glycosyl compounds	GO:0030979,alpha-glucan biosynthetic process	lmoi:VV02_19255,path:lmoi00500,Starch and sucrose metabolism
WP_265444769.1	WP_265444769.1|WP_265444769.1|WP_265444769.1		ribonuclease PH [Flexivirga sp. Q11]		GO:0000175,3'-5'-RNA exonuclease activity;GO:0009022,phosphate-dependent exonuclease activity;GO:0000049,tRNA binding	GO:0016075,rRNA catabolic process;GO:0006364,rRNA processing;GO:0008033,tRNA processing
WP_279672288.1	WP_279672288.1|WP_279672288.1|WP_279672288.1		ATP phosphoribosyltransferase [Flexivirga sp. Q11]	GO:0005737,cytoplasm	GO:0005524,ATP binding;GO:0003879,ATP phosphoribosyltransferase activity;GO:0000287,magnesium ion binding	GO:0000105,histidine biosynthetic process	lmoi:VV02_14130,path:lmoi00340,Histidine metabolism
WP_265447714.1	WP_265447714.1|WP_265447714.1|WP_265447714.1		NAD(P)H-binding protein [Flexivirga sp. Q11]
WP_265446991.1	WP_265446991.1|WP_265446991.1|WP_265446991.1		excinuclease ABC subunit UvrA [Flexivirga sp. Q11]	GO:0005737,cytoplasm;GO:0009380,excinuclease repair complex	GO:0005524,ATP binding;GO:0016887,ATP hydrolysis activity;GO:0003677,DNA binding;GO:0009381,excinuclease ABC activity;GO:0008270,zinc ion binding	GO:0006289,nucleotide-excision repair;GO:0009432,SOS response	lmoi:VV02_14520,path:lmoi03420,Nucleotide excision repair
WP_279671593.1	WP_279671593.1|WP_279671593.1|WP_279671593.1		acyl-CoA dehydrogenase family protein [Flexivirga sp. Q11]		GO:0050660,flavin adenine dinucleotide binding;GO:0016627,oxidoreductase activity, acting on the CH-CH group of donors		lmoi:VV02_03860,path:lmoi00071,Fatty acid degradation;lmoi:VV02_03860,path:lmoi00310,Lysine degradation;lmoi:VV02_03860,path:lmoi00380,Tryptophan metabolism;lmoi:VV02_03860,path:lmoi00362,Benzoate degradation
WP_265444229.1	WP_265444229.1|WP_265444229.1|WP_265444229.1		N-acetylglucosamine/diacetylchitobiose ABC transporter substrate-binding protein [Flexivirga sp. Q11]				lmoi:VV02_05940,path:lmoi02010,ABC transporters
WP_279671545.1	WP_279671545.1|WP_279671545.1|WP_279671545.1		DEAD/DEAH box helicase family protein [Flexivirga sp. Q11]
WP_265447732.1	WP_265447732.1|WP_265447732.1|WP_265447732.1		pseudaminic acid synthase [Flexivirga sp. Q11]			GO:0016051,carbohydrate biosynthetic process
WP_265443724.1	WP_265443724.1|WP_265443724.1|WP_265443724.1		hypothetical protein [Flexivirga sp. Q11]
WP_265445524.1	WP_265445524.1|WP_265445524.1|WP_265445524.1		SDR family oxidoreductase [Flexivirga sp. Q11]		GO:0016491,oxidoreductase activity
WP_265443513.1	WP_265443513.1|WP_265443513.1|WP_265443513.1		hypothetical protein [Flexivirga sp. Q11]
WP_265447603.1	WP_265447603.1|WP_265447603.1|WP_265447603.1		homogentisate 1,2-dioxygenase [Flexivirga sp. Q11]		GO:0004411,homogentisate 1,2-dioxygenase activity;GO:0046872,metal ion binding	GO:0006559,L-phenylalanine catabolic process;GO:0006570,tyrosine metabolic process	lmoi:VV02_11395,path:lmoi00350,Tyrosine metabolism;lmoi:VV02_11395,path:lmoi00643,Styrene degradation
WP_265444897.1	WP_265444897.1|WP_265444897.1|WP_265444897.1		alpha/beta hydrolase [Flexivirga sp. Q11]		GO:0016787,hydrolase activity
WP_265442875.1	WP_265442875.1|WP_265442875.1|WP_265442875.1		DUF5926 family protein [Flexivirga sp. Q11]		GO:0016853,isomerase activity
WP_265445649.1	WP_265445649.1|WP_265445649.1|WP_265445649.1		NADH-quinone oxidoreductase subunit NuoE [Flexivirga sp. Q11]
WP_265443789.1	WP_265443789.1|WP_265443789.1|WP_265443789.1		methionine--tRNA ligase [Flexivirga sp. Q11]	GO:0005737,cytoplasm	GO:0002161,aminoacyl-tRNA editing activity;GO:0005524,ATP binding;GO:0004823,leucine-tRNA ligase activity	GO:0006429,leucyl-tRNA aminoacylation	lmoi:VV02_17760,path:lmoi00970,Aminoacyl-tRNA biosynthesis
WP_265444031.1	WP_265444031.1|WP_265444031.1|WP_265444031.1		DNA topoisomerase IV subunit A [Flexivirga sp. Q11]		GO:0005524,ATP binding;GO:0003677,DNA binding;GO:0034335,DNA negative supercoiling activity	GO:0006265,DNA topological change
WP_279672250.1	WP_279672250.1|WP_279672250.1|WP_279672250.1		TIGR00730 family Rossman fold protein [Flexivirga sp. Q11]		GO:0003677,DNA binding;GO:0102682,N6-(Delta2-isopentenyl)-adenosine 5'-monophosphate phosphoribohydrolase activity	GO:0009691,cytokinin biosynthetic process
WP_279672093.1	WP_279672093.1|WP_279672093.1|WP_279672093.1		peptide chain release factor 2 [Flexivirga sp. Q11]	GO:0005737,cytoplasm	GO:0016149,translation release factor activity, codon specific
WP_279671982.1	WP_279671982.1|WP_279671982.1|WP_279671982.1		glycoside hydrolase family 3 C-terminal domain-containing protein [Flexivirga sp. Q11]
WP_265446014.1	WP_265446014.1|WP_265446014.1|WP_265446014.1		site-specific DNA-methyltransferase [Flexivirga sp. Q11]
WP_265445674.1	WP_265445674.1|WP_265445674.1|WP_265445674.1		2-oxoacid:ferredoxin oxidoreductase subunit beta [Flexivirga sp. Q11]		GO:0003824,catalytic activity;GO:0000287,magnesium ion binding;GO:0030976,thiamine pyrophosphate binding		lmoi:VV02_22030,path:lmoi00010,Glycolysis / Gluconeogenesis;lmoi:VV02_22030,path:lmoi00020,Citrate cycle (TCA cycle);lmoi:VV02_22030,path:lmoi00620,Pyruvate metabolism;lmoi:VV02_22030,path:lmoi00650,Butanoate metabolism
WP_265444203.1	WP_265444203.1|WP_265444203.1|WP_265444203.1		pyridoxal phosphate-dependent aminotransferase [Flexivirga sp. Q11]		GO:0030170,pyridoxal phosphate binding;GO:0008483,transaminase activity	GO:0009058,biosynthetic process	lmoi:VV02_11950,path:lmoi00300,Lysine biosynthesis
WP_265445143.1	WP_265445143.1|WP_265445143.1|WP_265445143.1		NAD(P)/FAD-dependent oxidoreductase [Flexivirga sp. Q11]	GO:0016020,membrane	GO:0003954,NADH dehydrogenase activity	GO:0006116,NADH oxidation	lmoi:VV02_19920,path:lmoi00190,Oxidative phosphorylation
WP_279672600.1	WP_279672600.1|WP_279672600.1|WP_279672600.1		glutamine-hydrolyzing GMP synthase [Flexivirga sp. Q11]		GO:0005524,ATP binding;GO:0003921,GMP synthase activity	GO:0006541,glutamine metabolic process	lmoi:VV02_09605,path:lmoi00230,Purine metabolism
WP_279672323.1	WP_279672323.1|WP_279672323.1|WP_279672323.1		excinuclease ABC subunit UvrA [Flexivirga sp. Q11]		GO:0005524,ATP binding;GO:0016887,ATP hydrolysis activity
WP_265444394.1	WP_265444394.1|WP_265444394.1|WP_265444394.1		EcsC family protein [Flexivirga sp. Q11]
WP_265444486.1	WP_265444486.1|WP_265444486.1|WP_265444486.1		GTPase HflX [Flexivirga sp. Q11]	GO:0005737,cytoplasm	GO:0005525,GTP binding;GO:0003924,GTPase activity;GO:0046872,metal ion binding
WP_265442611.1	WP_265442611.1|WP_265442611.1|WP_265442611.1		ParB/RepB/Spo0J family partition protein [Flexivirga sp. Q11]		GO:0003677,DNA binding
WP_279671329.1	WP_279671329.1|WP_279671329.1|WP_279671329.1		class I SAM-dependent DNA methyltransferase [Flexivirga sp. Q11]
WP_279672610.1	WP_279672610.1|WP_279672610.1|WP_279672610.1		GNAT family N-acetyltransferase [Flexivirga sp. Q11]		GO:0016747,acyltransferase activity, transferring groups other than amino-acyl groups
WP_265445047.1	WP_265445047.1|WP_265445047.1|WP_265445047.1		pitrilysin family protein [Flexivirga sp. Q11]		GO:0046872,metal ion binding
WP_265447876.1	WP_265447876.1|WP_265447876.1|WP_265447876.1		thymidine phosphorylase [Flexivirga sp. Q11]		GO:0004645,1,4-alpha-oligoglucan phosphorylase activity;GO:0016154,pyrimidine-nucleoside phosphorylase activity	GO:0006206,pyrimidine nucleobase metabolic process;GO:0006213,pyrimidine nucleoside metabolic process	lmoi:VV02_10100,path:lmoi00240,Pyrimidine metabolism
WP_265442744.1	WP_265442744.1|WP_265442744.1|WP_265442744.1		TerD family protein [Flexivirga sp. Q11]
WP_265446268.1	WP_265446268.1|WP_265446268.1|WP_265446268.1		glycosyltransferase family 4 protein [Flexivirga sp. Q11]		GO:0016757,glycosyltransferase activity	GO:1901576,organic substance biosynthetic process
WP_265445840.1	WP_265445840.1|WP_265445840.1|WP_265445840.1		glycosyltransferase family 2 protein [Flexivirga sp. Q11]
WP_279672011.1	WP_279672011.1|WP_279672011.1|WP_279672011.1		serine hydrolase [Flexivirga sp. Q11]		GO:0008800,beta-lactamase activity	GO:0030655,beta-lactam antibiotic catabolic process;GO:0046677,response to antibiotic	lmoi:VV02_21775,path:lmoi00311,Penicillin and cephalosporin biosynthesis;lmoi:VV02_21775,path:lmoi01501,beta-Lactam resistance
WP_279671712.1	WP_279671712.1|WP_279671712.1|WP_279671712.1		AAA domain-containing protein [Flexivirga sp. Q11]
WP_265445994.1	WP_265445994.1|WP_265445994.1|WP_265445994.1		extracellular solute-binding protein [Flexivirga sp. Q11]				lmoi:VV02_20790,path:lmoi02010,ABC transporters
WP_265443608.1	WP_265443608.1|WP_265443608.1|WP_265443608.1		acyl-CoA dehydrogenase family protein [Flexivirga sp. Q11]		GO:0050660,flavin adenine dinucleotide binding;GO:0016627,oxidoreductase activity, acting on the CH-CH group of donors		lmoi:VV02_17605,path:lmoi00071,Fatty acid degradation;lmoi:VV02_17605,path:lmoi00280,Valine, leucine and isoleucine degradation
WP_279672210.1	WP_279672210.1|WP_279672210.1|WP_279672210.1		amidophosphoribosyltransferase [Flexivirga sp. Q11]		GO:0051539,4 iron, 4 sulfur cluster binding;GO:0004044,amidophosphoribosyltransferase activity;GO:0000287,magnesium ion binding	GO:0006189,'de novo' IMP biosynthetic process;GO:0006541,glutamine metabolic process;GO:0009113,purine nucleobase biosynthetic process	lmoi:VV02_06470,path:lmoi00230,Purine metabolism;lmoi:VV02_06470,path:lmoi00250,Alanine, aspartate and glutamate metabolism
WP_279672278.1	WP_279672278.1|WP_279672278.1|WP_279672278.1		RNA methyltransferase [Flexivirga sp. Q11]		GO:0003723,RNA binding;GO:0008173,RNA methyltransferase activity	GO:0006396,RNA processing
WP_265447399.1	WP_265447399.1|WP_265447399.1|WP_265447399.1		TIGR03960 family B12-binding radical SAM protein [Flexivirga sp. Q11]		GO:0003824,catalytic activity;GO:0051536,iron-sulfur cluster binding
WP_265447325.1	WP_265447325.1|WP_265447325.1|WP_265447325.1		cobaltochelatase subunit CobN [Flexivirga sp. Q11]		GO:0051116,cobaltochelatase activity	GO:0009236,cobalamin biosynthetic process	lmoi:VV02_21345,path:lmoi00860,Porphyrin metabolism
WP_265443344.1	WP_265443344.1|WP_265443344.1|WP_265443344.1		polysaccharide biosynthesis tyrosine autokinase [Flexivirga sp. Q11]
WP_265444027.1	WP_265444027.1|WP_265444027.1|WP_265444027.1		LLM class F420-dependent oxidoreductase [Flexivirga sp. Q11]		GO:0016705,oxidoreductase activity, acting on paired donors, with incorporation or reduction of molecular oxygen
WP_265446821.1	WP_265446821.1|WP_265446821.1|WP_265446821.1		anthranilate synthase component I [Flexivirga sp. Q11]		GO:0004049,anthranilate synthase activity;GO:0046872,metal ion binding	GO:0000162,tryptophan biosynthetic process	lmoi:VV02_14195,path:lmoi00400,Phenylalanine, tyrosine and tryptophan biosynthesis;lmoi:VV02_14195,path:lmoi00405,Phenazine biosynthesis;lmoi:VV02_14195,path:lmoi02024,Quorum sensing
WP_265446106.1	WP_265446106.1|WP_265446106.1|WP_265446106.1		L,D-transpeptidase family protein [Flexivirga sp. Q11]		GO:0016740,transferase activity	GO:0009252,peptidoglycan biosynthetic process
WP_279672254.1	WP_279672254.1|WP_279672254.1|WP_279672254.1		PHP domain-containing protein [Flexivirga sp. Q11]		GO:0003824,catalytic activity
WP_265445421.1	WP_265445421.1|WP_265445421.1|WP_265445421.1		crotonase/enoyl-CoA hydratase family protein [Flexivirga sp. Q11]		GO:0004300,enoyl-CoA hydratase activity
WP_279672418.1	WP_279672418.1|WP_279672418.1|WP_279672418.1		argininosuccinate lyase [Flexivirga sp. Q11]	GO:0005737,cytoplasm	GO:0004056,argininosuccinate lyase activity	GO:0042450,arginine biosynthetic process via ornithine	lmoi:VV02_13725,path:lmoi00250,Alanine, aspartate and glutamate metabolism;lmoi:VV02_13725,path:lmoi00220,Arginine biosynthesis
WP_265443556.1	WP_265443556.1|WP_265443556.1|WP_265443556.1		trehalose-6-phosphate synthase [Flexivirga sp. Q11]		GO:0003824,catalytic activity	GO:0005992,trehalose biosynthetic process	lmoi:VV02_07440,path:lmoi00500,Starch and sucrose metabolism
WP_265443413.1	WP_265443413.1|WP_265443413.1|WP_265443413.1		histidine phosphatase family protein [Flexivirga sp. Q11]
WP_279671978.1	WP_279671978.1|WP_279671978.1|WP_279671978.1		chromosome segregation protein SMC [Flexivirga sp. Q11]	GO:0005737,cytoplasm	GO:0005524,ATP binding;GO:0003697,single-stranded DNA binding	GO:0006281,DNA repair;GO:0006260,DNA replication;GO:0009432,SOS response	lmoi:VV02_02395,path:lmoi03440,Homologous recombination
WP_265442604.1	WP_265442604.1|WP_265442604.1|WP_265442604.1		hypothetical protein [Flexivirga sp. Q11]	GO:0016020,membrane
WP_279672304.1	WP_279672304.1|WP_279672304.1|WP_279672304.1		protein translocase subunit SecD [Flexivirga sp. Q11]	GO:0005886,plasma membrane	GO:0015450,protein-transporting ATPase activity	GO:0065002,intracellular protein transmembrane transport;GO:0006605,protein targeting;GO:0043952,protein transport by the Sec complex	lmoi:VV02_15175,path:lmoi03060,Protein export;lmoi:VV02_15175,path:lmoi03070,Bacterial secretion system
WP_265447943.1	WP_265447943.1|WP_265447943.1|WP_265447943.1		bifunctional phosphoribosylaminoimidazolecarboxamide formyltransferase/IMP cyclohydrolase [Flexivirga sp. Q11]		GO:0003937,IMP cyclohydrolase activity;GO:0004643,phosphoribosylaminoimidazolecarboxamide formyltransferase activity	GO:0006189,'de novo' IMP biosynthetic process	lmoi:VV02_09790,path:lmoi00230,Purine metabolism;lmoi:VV02_09790,path:lmoi00670,One carbon pool by folate
WP_279672181.1	WP_279672181.1|WP_279672181.1|WP_279672181.1		cysteine synthase A [Flexivirga sp. Q11]		GO:0004124,cysteine synthase activity	GO:0006535,cysteine biosynthetic process from serine	lmoi:VV02_24760,path:lmoi00920,Sulfur metabolism;lmoi:VV02_24760,path:lmoi00270,Cysteine and methionine metabolism
WP_265443643.1	WP_265443643.1|WP_265443643.1|WP_265443643.1		trypsin-like peptidase domain-containing protein [Flexivirga sp. Q11]		GO:0004252,serine-type endopeptidase activity	GO:0006508,proteolysis	lmoi:VV02_20325,path:lmoi02020,Two-component system
WP_171158668.1	WP_171158668.1|WP_171158668.1|WP_171158668.1		MULTISPECIES: FAD/NAD(P)-binding oxidoreductase [Flexivirga]
WP_279671650.1	WP_279671650.1|WP_279671650.1|WP_279671650.1		proline dehydrogenase family protein [Flexivirga sp. Q11]		GO:0000166,nucleotide binding;GO:0004657,proline dehydrogenase activity	GO:0010133,proline catabolic process to glutamate	lmoi:VV02_22600,path:lmoi00330,Arginine and proline metabolism
WP_265446813.1	WP_265446813.1|WP_265446813.1|WP_265446813.1		tryptophan synthase subunit beta [Flexivirga sp. Q11]		GO:0004834,tryptophan synthase activity		lmoi:VV02_14215,path:lmoi00260,Glycine, serine and threonine metabolism;lmoi:VV02_14215,path:lmoi00400,Phenylalanine, tyrosine and tryptophan biosynthesis
WP_265447378.1	WP_265447378.1|WP_265447378.1|WP_265447378.1		glutamate-5-semialdehyde dehydrogenase [Flexivirga sp. Q11]	GO:0005737,cytoplasm	GO:0004350,glutamate-5-semialdehyde dehydrogenase activity;GO:0050661,NADP binding	GO:0055129,L-proline biosynthetic process	lmoi:VV02_12550,path:lmoi00330,Arginine and proline metabolism;lmoi:VV02_12550,path:lmoi00332,Carbapenem biosynthesis
WP_265443380.1	WP_265443380.1|WP_265443380.1|WP_265443380.1		pyrroline-5-carboxylate reductase [Flexivirga sp. Q11]	GO:0005737,cytoplasm	GO:0004735,pyrroline-5-carboxylate reductase activity	GO:0055129,L-proline biosynthetic process	lmoi:VV02_22595,path:lmoi00330,Arginine and proline metabolism
WP_265444569.1	WP_265444569.1|WP_265444569.1|WP_265444569.1		30S ribosomal protein S12 methylthiotransferase RimO [Flexivirga sp. Q11]	GO:0005737,cytoplasm;GO:0005840,ribosome	GO:0051539,4 iron, 4 sulfur cluster binding;GO:0046872,metal ion binding;GO:0103039,protein methylthiotransferase activity	GO:0018339,peptidyl-L-beta-methylthioaspartic acid biosynthetic process from peptidyl-aspartic acid;GO:0006400,tRNA modification
WP_265445336.1	WP_265445336.1|WP_265445336.1|WP_265445336.1		NmrA family NAD(P)-binding protein [Flexivirga sp. Q11]
WP_279671979.1	WP_279671979.1|WP_279671979.1|WP_279671979.1		lipoyl synthase [Flexivirga sp. Q11]	GO:0005737,cytoplasm	GO:0051539,4 iron, 4 sulfur cluster binding;GO:0016992,lipoate synthase activity;GO:0046872,metal ion binding	GO:0009249,protein lipoylation	lmoi:VV02_17205,path:lmoi00785,Lipoic acid metabolism
WP_265444627.1	WP_265444627.1|WP_265444627.1|WP_265444627.1		30S ribosomal protein S15 [Flexivirga sp. Q11]	GO:0005737,cytoplasm;GO:1990904,ribonucleoprotein complex;GO:0005840,ribosome	GO:0019843,rRNA binding;GO:0003735,structural constituent of ribosome	GO:0006412,translation	lmoi:VV02_18340,path:lmoi03010,Ribosome
WP_265445640.1	WP_265445640.1|WP_265445640.1|WP_265445640.1		demethylmenaquinone methyltransferase [Flexivirga sp. Q11]		GO:0043770,demethylmenaquinone methyltransferase activity;GO:0102094,S-adenosylmethionine;GO:0102955,S-adenosylmethionine;GO:0102027,S-adenosylmethionine	GO:0009234,menaquinone biosynthetic process;GO:0032259,methylation	lmoi:VV02_22155,path:lmoi00130,Ubiquinone and other terpenoid-quinone biosynthesis
WP_265445584.1	WP_265445584.1|WP_265445584.1|WP_265445584.1		phosphoribosylformylglycinamidine synthase [Flexivirga sp. Q11]	GO:0005737,cytoplasm	GO:0005524,ATP binding;GO:0046872,metal ion binding;GO:0004642,phosphoribosylformylglycinamidine synthase activity	GO:0006189,'de novo' IMP biosynthetic process;GO:0006541,glutamine metabolic process	lmoi:VV02_06360,path:lmoi00230,Purine metabolism
WP_279672527.1	WP_279672527.1|WP_279672527.1|WP_279672527.1		3-isopropylmalate dehydratase large subunit [Flexivirga sp. Q11]		GO:0047456,2-methylisocitrate dehydratase activity;GO:0003861,3-isopropylmalate dehydratase activity;GO:0051539,4 iron, 4 sulfur cluster binding;GO:0016853,isomerase activity;GO:0046872,metal ion binding	GO:0009098,leucine biosynthetic process	lmoi:VV02_11515,path:lmoi00660,C5-Branched dibasic acid metabolism;lmoi:VV02_11515,path:lmoi00290,Valine, leucine and isoleucine biosynthesis
WP_265446868.1	WP_265446868.1|WP_265446868.1|WP_265446868.1		hypothetical protein [Flexivirga sp. Q11]
WP_265444368.1	WP_265444368.1|WP_265444368.1|WP_265444368.1		undecaprenyldiphospho-muramoylpentapeptide beta-N-acetylglucosaminyltransferase [Flexivirga sp. Q11]	GO:0005886,plasma membrane	GO:0051991,UDP-N-acetyl-D-glucosamine;GO:0050511,undecaprenyldiphospho-muramoylpentapeptide beta-N-acetylglucosaminyltransferase activity	GO:0005975,carbohydrate metabolic process;GO:0007049,cell cycle;GO:0051301,cell division;GO:0071555,cell wall organization;GO:0030259,lipid glycosylation;GO:0009252,peptidoglycan biosynthetic process;GO:0008360,regulation of cell shape	lmoi:VV02_17375,path:lmoi00550,Peptidoglycan biosynthesis;lmoi:VV02_17375,path:lmoi01502,Vancomycin resistance
WP_265442525.1	WP_265442525.1|WP_265442525.1|WP_265442525.1		30S ribosomal protein S18 [Flexivirga sp. Q11]	GO:1990904,ribonucleoprotein complex;GO:0005840,ribosome	GO:0019843,rRNA binding;GO:0003735,structural constituent of ribosome	GO:0006412,translation	lmoi:VV02_02625,path:lmoi03010,Ribosome
WP_265442527.1	WP_265442527.1|WP_265442527.1|WP_265442527.1		single-stranded DNA-binding protein [Flexivirga sp. Q11]		GO:0003697,single-stranded DNA binding	GO:0006260,DNA replication	lmoi:VV02_02620,path:lmoi03030,DNA replication;lmoi:VV02_02620,path:lmoi03430,Mismatch repair;lmoi:VV02_02620,path:lmoi03440,Homologous recombination
WP_265445970.1	WP_265445970.1|WP_265445970.1|WP_265445970.1		phosphoglucosamine mutase [Flexivirga sp. Q11]		GO:0000287,magnesium ion binding;GO:0008966,phosphoglucosamine mutase activity	GO:0005975,carbohydrate metabolic process	lmoi:VV02_20910,path:lmoi00520,Amino sugar and nucleotide sugar metabolism
WP_265444192.1	WP_265444192.1|WP_265444192.1|WP_265444192.1		UMP kinase [Flexivirga sp. Q11]	GO:0005737,cytoplasm	GO:0005524,ATP binding;GO:0033862,UMP kinase activity	GO:0044210,'de novo' CTP biosynthetic process;GO:0016310,phosphorylation	lmoi:VV02_11975,path:lmoi00240,Pyrimidine metabolism
WP_265447999.1	WP_265447999.1|WP_265447999.1|WP_265447999.1		GMC family oxidoreductase [Flexivirga sp. Q11]		GO:0050660,flavin adenine dinucleotide binding;GO:0016614,oxidoreductase activity, acting on CH-OH group of donors		lmoi:VV02_09580,path:lmoi00984,Steroid degradation
WP_265442735.1	WP_265442735.1|WP_265442735.1|WP_265442735.1		hypothetical protein [Flexivirga sp. Q11]
WP_265447639.1	WP_265447639.1|WP_265447639.1|WP_265447639.1		cyclopropane-fatty-acyl-phospholipid synthase family protein [Flexivirga sp. Q11]		GO:0016740,transferase activity	GO:0008610,lipid biosynthetic process
WP_265447431.1	WP_265447431.1|WP_265447431.1|WP_265447431.1		ribosome maturation factor RimP [Flexivirga sp. Q11]	GO:0005737,cytoplasm		GO:0042274,ribosomal small subunit biogenesis
WP_145225015.1	WP_145225015.1|WP_145225015.1|WP_145225015.1		MULTISPECIES: CarD family transcriptional regulator [Dermacoccaceae]
WP_279672152.1	WP_279672152.1|WP_279672152.1|WP_279672152.1		AAA family ATPase [Flexivirga sp. Q11]		GO:0005524,ATP binding;GO:0003677,DNA binding;GO:0003678,DNA helicase activity;GO:0016787,hydrolase activity
WP_279672090.1	WP_279672090.1|WP_279672090.1|WP_279672090.1		dTDP-glucose 4,6-dehydratase [Flexivirga sp. Q11]		GO:0008460,dTDP-glucose 4,6-dehydratase activity	GO:0009225,nucleotide-sugar metabolic process	lmoi:VV02_21405,path:lmoi00541,O-Antigen nucleotide sugar biosynthesis;lmoi:VV02_21405,path:lmoi00523,Polyketide sugar unit biosynthesis;lmoi:VV02_21405,path:lmoi01055,Biosynthesis of vancomycin group antibiotics;lmoi:VV02_21405,path:lmoi00521,Streptomycin biosynthesis;lmoi:VV02_21405,path:lmoi00525,Acarbose and validamycin biosynthesis
WP_265447160.1	WP_265447160.1|WP_265447160.1|WP_265447160.1		substrate-binding domain-containing protein [Flexivirga sp. Q11]				lmoi:VV02_22755,path:lmoi02010,ABC transporters
WP_265444175.1	WP_265444175.1|WP_265444175.1|WP_265444175.1		saccharopine dehydrogenase NADP-binding domain-containing protein [Flexivirga sp. Q11]		GO:0016491,oxidoreductase activity
WP_279671691.1	WP_279671691.1|WP_279671691.1|WP_279671691.1		L-glyceraldehyde 3-phosphate reductase [Flexivirga sp. Q11]
WP_265444416.1	WP_265444416.1|WP_265444416.1|WP_265444416.1		DUF4352 domain-containing protein [Flexivirga sp. Q11]
WP_265444657.1	WP_265444657.1|WP_265444657.1|WP_265444657.1		dihydropyrimidinase [Flexivirga sp. Q11]	GO:0005737,cytoplasm	GO:0016810,hydrolase activity, acting on carbon-nitrogen (but not peptide) bonds		lmoi:VV02_18445,path:lmoi00240,Pyrimidine metabolism;lmoi:VV02_18445,path:lmoi00410,beta-Alanine metabolism;lmoi:VV02_18445,path:lmoi00770,Pantothenate and CoA biosynthesis
WP_279672332.1	WP_279672332.1|WP_279672332.1|WP_279672332.1		proteasome subunit beta [Flexivirga sp. Q11]	GO:0005737,cytoplasm;GO:0019774,proteasome core complex, beta-subunit complex	GO:0004298,threonine-type endopeptidase activity	GO:0019941,modification-dependent protein catabolic process;GO:0010498,proteasomal protein catabolic process	lmoi:VV02_15920,path:lmoi03050,Proteasome
WP_265447878.1	WP_265447878.1|WP_265447878.1|WP_265447878.1		hypothetical protein [Flexivirga sp. Q11]
WP_265444461.1	WP_265444461.1|WP_265444461.1|WP_265444461.1		transcriptional repressor LexA [Flexivirga sp. Q11]		GO:0003677,DNA binding;GO:0004252,serine-type endopeptidase activity	GO:0006281,DNA repair;GO:0006260,DNA replication;GO:0045892,negative regulation of DNA-templated transcription;GO:0006508,proteolysis;GO:0009432,SOS response
WP_279672276.1	WP_279672276.1|WP_279672276.1|WP_279672276.1		depupylase/deamidase Dop [Flexivirga sp. Q11]		GO:0016811,hydrolase activity, acting on carbon-nitrogen (but not peptide) bonds, in linear amides;GO:0008233,peptidase activity	GO:0019941,modification-dependent protein catabolic process;GO:0010498,proteasomal protein catabolic process
WP_265445999.1	WP_265445999.1|WP_265445999.1|WP_265445999.1		SDR family oxidoreductase [Flexivirga sp. Q11]		GO:0016491,oxidoreductase activity
WP_265447151.1	WP_265447151.1|WP_265447151.1|WP_265447151.1		beta-ketoacyl-ACP synthase III [Flexivirga sp. Q11]	GO:0005737,cytoplasm	GO:0004315,3-oxoacyl-[acyl-carrier-protein] synthase activity;GO:0033818,beta-ketoacyl-acyl-carrier-protein synthase III activity	GO:0006633,fatty acid biosynthetic process	lmoi:VV02_13300,path:lmoi00061,Fatty acid biosynthesis
WP_265443654.1	WP_265443654.1|WP_265443654.1|WP_265443654.1		pyridoxamine 5'-phosphate oxidase [Flexivirga sp. Q11]		GO:0010181,FMN binding;GO:0004733,pyridoxamine-phosphate oxidase activity	GO:0008615,pyridoxine biosynthetic process	lmoi:VV02_08170,path:lmoi00750,Vitamin B6 metabolism
WP_279671854.1	WP_279671854.1|WP_279671854.1|WP_279671854.1		ABC transporter [Flexivirga sp. Q11]		GO:0005525,GTP binding;GO:0003723,RNA binding
WP_279671682.1	WP_279671682.1|WP_279671682.1|WP_279671682.1		cysteine--tRNA ligase [Flexivirga sp. Q11]	GO:0005737,cytoplasm	GO:0005524,ATP binding;GO:0004817,cysteine-tRNA ligase activity;GO:0008270,zinc ion binding	GO:0006423,cysteinyl-tRNA aminoacylation	lmoi:VV02_07360,path:lmoi00970,Aminoacyl-tRNA biosynthesis
WP_265443157.1	WP_265443157.1|WP_265443157.1|WP_265443157.1		lamin tail domain-containing protein [Flexivirga sp. Q11]
WP_265442960.1	WP_265442960.1|WP_265442960.1|WP_265442960.1		SDR family NAD(P)-dependent oxidoreductase [Flexivirga sp. Q11]
WP_265444091.1	WP_265444091.1|WP_265444091.1|WP_265444091.1		anthranilate phosphoribosyltransferase [Flexivirga sp. Q11]		GO:0004048,anthranilate phosphoribosyltransferase activity;GO:0000287,magnesium ion binding	GO:0000162,tryptophan biosynthetic process	lmoi:VV02_16945,path:lmoi00400,Phenylalanine, tyrosine and tryptophan biosynthesis
WP_265442772.1	WP_265442772.1|WP_265442772.1|WP_265442772.1		MarR family transcriptional regulator [Flexivirga sp. Q11]		GO:0003700,DNA-binding transcription factor activity
WP_265448000.1	WP_265448000.1|WP_265448000.1|WP_265448000.1		succinic semialdehyde dehydrogenase [Flexivirga sp. Q11]		GO:0016620,oxidoreductase activity, acting on the aldehyde or oxo group of donors, NAD or NADP as acceptor		lmoi:VV02_09575,path:lmoi00650,Butanoate metabolism;lmoi:VV02_09575,path:lmoi00250,Alanine, aspartate and glutamate metabolism;lmoi:VV02_09575,path:lmoi00310,Lysine degradation;lmoi:VV02_09575,path:lmoi00350,Tyrosine metabolism;lmoi:VV02_09575,path:lmoi00760,Nicotinate and nicotinamide metabolism
WP_265443650.1	WP_265443650.1|WP_265443650.1|WP_265443650.1		aminopeptidase N [Flexivirga sp. Q11]		GO:0004177,aminopeptidase activity;GO:0008237,metallopeptidase activity;GO:0008270,zinc ion binding	GO:0006508,proteolysis	lmoi:VV02_08140,path:lmoi00480,Glutathione metabolism
WP_279671530.1	WP_279671530.1|WP_279671530.1|WP_279671530.1		FHA domain-containing protein [Flexivirga sp. Q11]
WP_265446511.1	WP_265446511.1|WP_265446511.1|WP_265446511.1		WYL domain-containing protein [Flexivirga sp. Q11]
WP_265446971.1	WP_265446971.1|WP_265446971.1|WP_265446971.1		aldehyde dehydrogenase family protein [Flexivirga sp. Q11]		GO:0016620,oxidoreductase activity, acting on the aldehyde or oxo group of donors, NAD or NADP as acceptor		lmoi:VV02_09665,path:lmoi00010,Glycolysis / Gluconeogenesis;lmoi:VV02_09665,path:lmoi00620,Pyruvate metabolism
WP_265444170.1	WP_265444170.1|WP_265444170.1|WP_265444170.1		L-serine ammonia-lyase [Flexivirga sp. Q11]		GO:0051539,4 iron, 4 sulfur cluster binding;GO:0003941,L-serine ammonia-lyase activity;GO:0046872,metal ion binding	GO:0006094,gluconeogenesis	lmoi:VV02_12095,path:lmoi00260,Glycine, serine and threonine metabolism;lmoi:VV02_12095,path:lmoi00270,Cysteine and methionine metabolism
WP_265444784.1	WP_265444784.1|WP_265444784.1|WP_265444784.1		3-isopropylmalate dehydrogenase [Flexivirga sp. Q11]	GO:0005737,cytoplasm	GO:0003862,3-isopropylmalate dehydrogenase activity;GO:0000287,magnesium ion binding;GO:0051287,NAD binding	GO:0009098,leucine biosynthetic process	lmoi:VV02_18930,path:lmoi00660,C5-Branched dibasic acid metabolism;lmoi:VV02_18930,path:lmoi00290,Valine, leucine and isoleucine biosynthesis
WP_265444419.1	WP_265444419.1|WP_265444419.1|WP_265444419.1		AAA family ATPase [Flexivirga sp. Q11]	GO:0005886,plasma membrane	GO:0005524,ATP binding;GO:0016887,ATP hydrolysis activity;GO:0004176,ATP-dependent peptidase activity;GO:0004222,metalloendopeptidase activity;GO:0008270,zinc ion binding	GO:0051301,cell division;GO:0030163,protein catabolic process;GO:0006508,proteolysis
WP_265444837.1	WP_265444837.1|WP_265444837.1|WP_265444837.1		glycogen debranching protein GlgX [Flexivirga sp. Q11]		GO:0004133,glycogen debranching enzyme activity;GO:0004553,hydrolase activity, hydrolyzing O-glycosyl compounds	GO:0005980,glycogen catabolic process	lmoi:VV02_19155,path:lmoi00500,Starch and sucrose metabolism
WP_265443468.1	WP_265443468.1|WP_265443468.1|WP_265443468.1		malto-oligosyltrehalose synthase [Flexivirga sp. Q11]			GO:0005975,carbohydrate metabolic process	lmoi:VV02_07100,path:lmoi00500,Starch and sucrose metabolism
WP_265443404.1	WP_265443404.1|WP_265443404.1|WP_265443404.1		hydroxymethylbilane synthase [Flexivirga sp. Q11]
WP_265446911.1	WP_265446911.1|WP_265446911.1|WP_265446911.1		ABC transporter permease [Flexivirga sp. Q11]	GO:0005886,plasma membrane		GO:0055085,transmembrane transport	lmoi:VV02_13890,path:lmoi02024,Quorum sensing
WP_265445760.1	WP_265445760.1|WP_265445760.1|WP_265445760.1		UDP-N-acetylmuramate dehydrogenase [Flexivirga sp. Q11]	GO:0005737,cytoplasm	GO:0071949,FAD binding;GO:0008762,UDP-N-acetylmuramate dehydrogenase activity	GO:0007049,cell cycle;GO:0051301,cell division;GO:0071555,cell wall organization;GO:0009252,peptidoglycan biosynthetic process;GO:0008360,regulation of cell shape	lmoi:VV02_21605,path:lmoi00520,Amino sugar and nucleotide sugar metabolism;lmoi:VV02_21605,path:lmoi00550,Peptidoglycan biosynthesis
WP_265444421.1	WP_265444421.1|WP_265444421.1|WP_265444421.1		cytochrome P450 [Flexivirga sp. Q11]
WP_265447295.1	WP_265447295.1|WP_265447295.1|WP_265447295.1		FAD-linked oxidase C-terminal domain-containing protein [Flexivirga sp. Q11]		GO:0003824,catalytic activity;GO:0071949,FAD binding		lmoi:VV02_12780,path:lmoi00630,Glyoxylate and dicarboxylate metabolism
WP_265446546.1	WP_265446546.1|WP_265446546.1|WP_265446546.1		DUF3090 domain-containing protein [Flexivirga sp. Q11]
WP_265444710.1	WP_265444710.1|WP_265444710.1|WP_265444710.1		YncE family protein [Flexivirga sp. Q11]
WP_265443198.1	WP_265443198.1|WP_265443198.1|WP_265443198.1		AIM24 family protein [Flexivirga sp. Q11]
WP_279671928.1	WP_279671928.1|WP_279671928.1|WP_279671928.1		inositol monophosphatase family protein [Flexivirga sp. Q11]		GO:0008934,inositol monophosphate 1-phosphatase activity;GO:0052832,inositol monophosphate 3-phosphatase activity;GO:0052833,inositol monophosphate 4-phosphatase activity;GO:0046872,metal ion binding	GO:0046854,phosphatidylinositol phosphate biosynthetic process	lmoi:VV02_16440,path:lmoi00562,Inositol phosphate metabolism;lmoi:VV02_16440,path:lmoi00521,Streptomycin biosynthesis
WP_265444268.1	WP_265444268.1|WP_265444268.1|WP_265444268.1		agmatine deiminase family protein [Flexivirga sp. Q11]		GO:0004668,protein-arginine deiminase activity	GO:0009446,putrescine biosynthetic process	lmoi:VV02_18005,path:lmoi00330,Arginine and proline metabolism
WP_265444402.1	WP_265444402.1|WP_265444402.1|WP_265444402.1		ATP-dependent RNA helicase HrpA [Flexivirga sp. Q11]		GO:0005524,ATP binding;GO:0003676,nucleic acid binding;GO:0003724,RNA helicase activity
WP_279672048.1	WP_279672048.1|WP_279672048.1|WP_279672048.1		acyl-CoA thioesterase II [Flexivirga sp. Q11]		GO:0047617,acyl-CoA hydrolase activity	GO:0006637,acyl-CoA metabolic process	lmoi:VV02_18650,path:lmoi01040,Biosynthesis of unsaturated fatty acids
WP_265444009.1	WP_265444009.1|WP_265444009.1|WP_265444009.1		ferrochelatase [Flexivirga sp. Q11]	GO:0005737,cytoplasm	GO:0004325,ferrochelatase activity;GO:0046872,metal ion binding	GO:0006783,heme biosynthetic process	lmoi:VV02_16445,path:lmoi00860,Porphyrin metabolism
WP_265443843.1	WP_265443843.1|WP_265443843.1|WP_265443843.1		SGNH/GDSL hydrolase family protein [Flexivirga sp. Q11]
WP_265443531.1	WP_265443531.1|WP_265443531.1|WP_265443531.1		hypothetical protein [Flexivirga sp. Q11]
WP_265443137.1	WP_265443137.1|WP_265443137.1|WP_265443137.1		GatB/YqeY domain-containing protein [Flexivirga sp. Q11]		GO:0016884,carbon-nitrogen ligase activity, with glutamine as amido-N-donor;GO:0016740,transferase activity
WP_171155155.1	WP_171155155.1|WP_171155155.1|WP_171155155.1		MULTISPECIES: ATPase, T2SS/T4P/T4SS family [Flexivirga]
WP_265446602.1	WP_265446602.1|WP_265446602.1|WP_265446602.1		ABC transporter ATP-binding protein [Flexivirga sp. Q11]		GO:0005524,ATP binding
WP_279672534.1	WP_279672534.1|WP_279672534.1|WP_279672534.1		oxidoreductase [Flexivirga sp. Q11]		GO:0016491,oxidoreductase activity
WP_279672428.1	WP_279672428.1|WP_279672428.1|WP_279672428.1		peptidoglycan bridge formation glycyltransferase FemA/FemB family protein [Flexivirga sp. Q11]		GO:0016755,aminoacyltransferase activity	GO:0044038,cell wall macromolecule biosynthetic process
WP_279672445.1	WP_279672445.1|WP_279672445.1|WP_279672445.1		deoxyguanosinetriphosphate triphosphohydrolase [Flexivirga sp. Q11]		GO:0016793,triphosphoric monoester hydrolase activity		lmoi:VV02_13135,path:lmoi00230,Purine metabolism
WP_279672536.1	WP_279672536.1|WP_279672536.1|WP_279672536.1		FAD-binding oxidoreductase [Flexivirga sp. Q11]		GO:0050614,delta24-sterol reductase activity;GO:0071949,FAD binding
WP_265443205.1	WP_265443205.1|WP_265443205.1|WP_265443205.1		hypothetical protein [Flexivirga sp. Q11]
WP_279672595.1	WP_279672595.1|WP_279672595.1|WP_279672595.1		bifunctional methylenetetrahydrofolate dehydrogenase/methenyltetrahydrofolate cyclohydrolase [Flexivirga sp. Q11]		GO:0004477,methenyltetrahydrofolate cyclohydrolase activity;GO:0004488,methylenetetrahydrofolate dehydrogenase (NADP+) activity	GO:0000105,histidine biosynthetic process;GO:0009086,methionine biosynthetic process;GO:0006164,purine nucleotide biosynthetic process;GO:0035999,tetrahydrofolate interconversion	lmoi:VV02_09825,path:lmoi00670,One carbon pool by folate
WP_265447204.1	WP_265447204.1|WP_265447204.1|WP_265447204.1		class I SAM-dependent methyltransferase [Flexivirga sp. Q11]		GO:0000179,rRNA (adenine-N6,N6-)-dimethyltransferase activity
WP_265447903.1	WP_265447903.1|WP_265447903.1|WP_265447903.1		tryptophan--tRNA ligase [Flexivirga sp. Q11]	GO:0005737,cytoplasm	GO:0005524,ATP binding;GO:0004830,tryptophan-tRNA ligase activity	GO:0006436,tryptophanyl-tRNA aminoacylation	lmoi:VV02_09995,path:lmoi00970,Aminoacyl-tRNA biosynthesis
WP_265444340.1	WP_265444340.1|WP_265444340.1|WP_265444340.1		DNA polymerase III subunit alpha [Flexivirga sp. Q11]		GO:0008408,3'-5' exonuclease activity;GO:0003887,DNA-directed DNA polymerase activity	GO:0006260,DNA replication	lmoi:VV02_17315,path:lmoi03030,DNA replication;lmoi:VV02_17315,path:lmoi03430,Mismatch repair;lmoi:VV02_17315,path:lmoi03440,Homologous recombination
WP_265442508.1	WP_265442508.1|WP_265442508.1|WP_265442508.1		Z1 domain-containing protein [Flexivirga sp. Q11]
WP_265445475.1	WP_265445475.1|WP_265445475.1|WP_265445475.1		DnaJ C-terminal domain-containing protein [Flexivirga sp. Q11]		GO:0051082,unfolded protein binding	GO:0006457,protein folding
WP_265444321.1	WP_265444321.1|WP_265444321.1|WP_265444321.1		amino acid ABC transporter permease [Flexivirga sp. Q11]	GO:0043190,ATP-binding cassette (ABC) transporter complex	GO:0022857,transmembrane transporter activity	GO:0071705,nitrogen compound transport
WP_265448035.1	WP_265448035.1|WP_265448035.1|WP_265448035.1		class I SAM-dependent methyltransferase [Flexivirga sp. Q11]
WP_265446908.1	WP_265446908.1|WP_265446908.1|WP_265446908.1		ABC transporter permease [Flexivirga sp. Q11]	GO:0005886,plasma membrane		GO:0055085,transmembrane transport	lmoi:VV02_13900,path:lmoi02024,Quorum sensing
WP_265445190.1	WP_265445190.1|WP_265445190.1|WP_265445190.1		FAD-binding and (Fe-S)-binding domain-containing protein [Flexivirga sp. Q11]		GO:0003824,catalytic activity;GO:0071949,FAD binding;GO:0051536,iron-sulfur cluster binding;GO:0046872,metal ion binding
WP_265446476.1	WP_265446476.1|WP_265446476.1|WP_265446476.1		glutaminase [Flexivirga sp. Q11]		GO:0004359,glutaminase activity	GO:0006541,glutamine metabolic process	lmoi:VV02_00085,path:lmoi00250,Alanine, aspartate and glutamate metabolism;lmoi:VV02_00085,path:lmoi00220,Arginine biosynthesis;lmoi:VV02_00085,path:lmoi00470,D-Amino acid metabolism;lmoi:VV02_00085,path:lmoi02020,Two-component system
WP_265442940.1	WP_265442940.1|WP_265442940.1|WP_265442940.1		crotonase/enoyl-CoA hydratase family protein [Flexivirga sp. Q11]		GO:0003824,catalytic activity
WP_265444823.1	WP_265444823.1|WP_265444823.1|WP_265444823.1		septum formation family protein [Flexivirga sp. Q11]
WP_279671575.1	WP_279671575.1|WP_279671575.1|WP_279671575.1		formimidoylglutamate deiminase [Flexivirga sp. Q11]		GO:0016810,hydrolase activity, acting on carbon-nitrogen (but not peptide) bonds
WP_279672170.1	WP_279672170.1|WP_279672170.1|WP_279672170.1		IclR family transcriptional regulator [Flexivirga sp. Q11]		GO:0003677,DNA binding	GO:0006355,regulation of DNA-templated transcription
WP_279672576.1	WP_279672576.1|WP_279672576.1|WP_279672576.1		phospho-sugar mutase [Flexivirga sp. Q11]		GO:0016868,intramolecular transferase activity, phosphotransferases;GO:0000287,magnesium ion binding	GO:0005975,carbohydrate metabolic process	lmoi:VV02_10260,path:lmoi00051,Fructose and mannose metabolism;lmoi:VV02_10260,path:lmoi00520,Amino sugar and nucleotide sugar metabolism;lmoi:VV02_10260,path:lmoi00541,O-Antigen nucleotide sugar biosynthesis
WP_265446269.1	WP_265446269.1|WP_265446269.1|WP_265446269.1		cytochrome P450 [Flexivirga sp. Q11]		GO:0020037,heme binding;GO:0005506,iron ion binding;GO:0004497,monooxygenase activity;GO:0016705,oxidoreductase activity, acting on paired donors, with incorporation or reduction of molecular oxygen
WP_265445911.1	WP_265445911.1|WP_265445911.1|WP_265445911.1		adenylate kinase [Flexivirga sp. Q11]	GO:0005737,cytoplasm	GO:0004017,adenylate kinase activity;GO:0005524,ATP binding	GO:0044209,AMP salvage;GO:0016310,phosphorylation	lmoi:VV02_21050,path:lmoi00230,Purine metabolism;lmoi:VV02_21050,path:lmoi00730,Thiamine metabolism
WP_279672590.1	WP_279672590.1|WP_279672590.1|WP_279672590.1		peptidase S10 [Flexivirga sp. Q11]
WP_265446144.1	WP_265446144.1|WP_265446144.1|WP_265446144.1		UPF0182 family protein [Flexivirga sp. Q11]	GO:0005886,plasma membrane
WP_279671655.1	WP_279671655.1|WP_279671655.1|WP_279671655.1		porphobilinogen synthase [Flexivirga sp. Q11]		GO:0046872,metal ion binding;GO:0004655,porphobilinogen synthase activity	GO:0006782,protoporphyrinogen IX biosynthetic process	lmoi:VV02_22540,path:lmoi00860,Porphyrin metabolism
WP_279671595.1	WP_279671595.1|WP_279671595.1|WP_279671595.1		AMP-binding protein [Flexivirga sp. Q11]
WP_265447289.1	WP_265447289.1|WP_265447289.1|WP_265447289.1		translation elongation factor 4 [Flexivirga sp. Q11]	GO:0005886,plasma membrane	GO:0005525,GTP binding;GO:0003924,GTPase activity;GO:0043022,ribosome binding;GO:0003746,translation elongation factor activity	GO:0045727,positive regulation of translation
WP_265446065.1	WP_265446065.1|WP_265446065.1|WP_265446065.1		VanW family protein [Flexivirga sp. Q11]	GO:0016020,membrane
WP_265446617.1	WP_265446617.1|WP_265446617.1|WP_265446617.1		GTP 3',8-cyclase MoaA [Flexivirga sp. Q11]	GO:0019008,molybdopterin synthase complex	GO:0051539,4 iron, 4 sulfur cluster binding;GO:0061798,GTP 3',8'-cyclase activity;GO:0005525,GTP binding;GO:0046872,metal ion binding;GO:1904047,S-adenosyl-L-methionine binding	GO:0006777,Mo-molybdopterin cofactor biosynthetic process	lmoi:VV02_14720,path:lmoi00790,Folate biosynthesis;lmoi:VV02_14720,path:lmoi04122,Sulfur relay system
WP_265447411.1	WP_265447411.1|WP_265447411.1|WP_265447411.1		30S ribosome-binding factor RbfA [Flexivirga sp. Q11]	GO:0005737,cytoplasm		GO:0030490,maturation of SSU-rRNA
WP_279671551.1	WP_279671551.1|WP_279671551.1|WP_279671551.1		pirin family protein [Flexivirga sp. Q11]
WP_265447285.1	WP_265447285.1|WP_265447285.1|WP_265447285.1		LysR family transcriptional regulator [Flexivirga sp. Q11]		GO:0003677,DNA binding;GO:0003700,DNA-binding transcription factor activity
WP_265443672.1	WP_265443672.1|WP_265443672.1|WP_265443672.1		helix-turn-helix transcriptional regulator [Flexivirga sp. Q11]		GO:0003677,DNA binding	GO:0006355,regulation of DNA-templated transcription
WP_265444322.1	WP_265444322.1|WP_265444322.1|WP_265444322.1		ABC transporter substrate-binding protein [Flexivirga sp. Q11]
WP_265443206.1	WP_265443206.1|WP_265443206.1|WP_265443206.1		serine hydrolase domain-containing protein [Flexivirga sp. Q11]
WP_265442733.1	WP_265442733.1|WP_265442733.1|WP_265442733.1		hypothetical protein [Flexivirga sp. Q11]
WP_265443414.1	WP_265443414.1|WP_265443414.1|WP_265443414.1		TlpA disulfide reductase family protein [Flexivirga sp. Q11]		GO:0016209,antioxidant activity;GO:0016491,oxidoreductase activity
WP_265442456.1	WP_265442456.1|WP_265442456.1|WP_265442456.1		dTDP-4-dehydrorhamnose 3,5-epimerase [Flexivirga sp. Q11]		GO:0008830,dTDP-4-dehydrorhamnose 3,5-epimerase activity		lmoi:VV02_21395,path:lmoi00541,O-Antigen nucleotide sugar biosynthesis;lmoi:VV02_21395,path:lmoi00523,Polyketide sugar unit biosynthesis;lmoi:VV02_21395,path:lmoi00521,Streptomycin biosynthesis
WP_171153430.1	WP_171153430.1|WP_171153430.1|WP_171153430.1		MULTISPECIES: 30S ribosomal protein S8 [Flexivirga]	GO:1990904,ribonucleoprotein complex;GO:0005840,ribosome	GO:0019843,rRNA binding;GO:0003735,structural constituent of ribosome	GO:0006412,translation	lmoi:VV02_21085,path:lmoi03010,Ribosome
WP_265447791.1	WP_265447791.1|WP_265447791.1|WP_265447791.1		tryptophan 2,3-dioxygenase [Flexivirga sp. Q11]		GO:0020037,heme binding;GO:0046872,metal ion binding;GO:0004833,tryptophan 2,3-dioxygenase activity	GO:0019441,tryptophan catabolic process to kynurenine	lmoi:VV02_10745,path:lmoi00380,Tryptophan metabolism
WP_265446874.1	WP_265446874.1|WP_265446874.1|WP_265446874.1		glutamine-hydrolyzing carbamoyl-phosphate synthase small subunit [Flexivirga sp. Q11]		GO:0005524,ATP binding;GO:0004088,carbamoyl-phosphate synthase (glutamine-hydrolyzing) activity	GO:0006207,'de novo' pyrimidine nucleobase biosynthetic process;GO:0044205,'de novo' UMP biosynthetic process;GO:0006526,arginine biosynthetic process;GO:0006541,glutamine metabolic process	lmoi:VV02_14005,path:lmoi00240,Pyrimidine metabolism;lmoi:VV02_14005,path:lmoi00250,Alanine, aspartate and glutamate metabolism
WP_265445210.1	WP_265445210.1|WP_265445210.1|WP_265445210.1		maleylpyruvate isomerase family mycothiol-dependent enzyme [Flexivirga sp. Q11]		GO:0046872,metal ion binding
WP_265442851.1	WP_265442851.1|WP_265442851.1|WP_265442851.1		cytochrome d ubiquinol oxidase subunit II [Flexivirga sp. Q11]	GO:0005886,plasma membrane			lmoi:VV02_25405,path:lmoi00190,Oxidative phosphorylation;lmoi:VV02_25405,path:lmoi02020,Two-component system
WP_265445282.1	WP_265445282.1|WP_265445282.1|WP_265445282.1		(Fe-S)-binding protein [Flexivirga sp. Q11]	GO:0016020,membrane	GO:0051536,iron-sulfur cluster binding;GO:0046872,metal ion binding
WP_265443247.1	WP_265443247.1|WP_265443247.1|WP_265443247.1		aldehyde dehydrogenase (NADP(+)) [Flexivirga sp. Q11]		GO:0016620,oxidoreductase activity, acting on the aldehyde or oxo group of donors, NAD or NADP as acceptor		lmoi:VV02_11040,path:lmoi00930,Caprolactam degradation
WP_279672567.1	WP_279672567.1|WP_279672567.1|WP_279672567.1		biotin--[acetyl-CoA-carboxylase] ligase [Flexivirga sp. Q11]		GO:0004016,adenylate cyclase activity	GO:0009190,cyclic nucleotide biosynthetic process;GO:0035556,intracellular signal transduction	lmoi:VV02_10430,path:lmoi00230,Purine metabolism
WP_265447278.1	WP_265447278.1|WP_265447278.1|WP_265447278.1		carboxylating nicotinate-nucleotide diphosphorylase [Flexivirga sp. Q11]		GO:0004514,nicotinate-nucleotide diphosphorylase (carboxylating) activity	GO:0009435,NAD biosynthetic process	lmoi:VV02_19730,path:lmoi00760,Nicotinate and nicotinamide metabolism
WP_265446961.1	WP_265446961.1|WP_265446961.1|WP_265446961.1		hypothetical protein [Flexivirga sp. Q11]
WP_265443982.1	WP_265443982.1|WP_265443982.1|WP_265443982.1		peptidase C39 family protein [Flexivirga sp. Q11]
WP_265447165.1	WP_265447165.1|WP_265447165.1|WP_265447165.1		hypothetical protein [Flexivirga sp. Q11]	GO:0016020,membrane
WP_265447314.1	WP_265447314.1|WP_265447314.1|WP_265447314.1		transporter substrate-binding domain-containing protein [Flexivirga sp. Q11]
WP_265444099.1	WP_265444099.1|WP_265444099.1|WP_265444099.1		ubiquinol-cytochrome c reductase cytochrome b subunit [Flexivirga sp. Q11]	GO:0016020,membrane	GO:0008121,ubiquinol-cytochrome-c reductase activity	GO:0022904,respiratory electron transport chain	lmoi:VV02_16970,path:lmoi00190,Oxidative phosphorylation
WP_265443959.1	WP_265443959.1|WP_265443959.1|WP_265443959.1		3-hydroxyacyl-CoA dehydrogenase NAD-binding domain-containing protein [Flexivirga sp. Q11]		GO:0003857,3-hydroxyacyl-CoA dehydrogenase activity;GO:0070403,NAD+ binding	GO:0006635,fatty acid beta-oxidation
WP_265448006.1	WP_265448006.1|WP_265448006.1|WP_265448006.1		fatty acyl-CoA synthetase [Flexivirga sp. Q11]
WP_265445233.1	WP_265445233.1|WP_265445233.1|WP_265445233.1		acyl-CoA dehydrogenase [Flexivirga sp. Q11]		GO:0050660,flavin adenine dinucleotide binding;GO:0016627,oxidoreductase activity, acting on the CH-CH group of donors
WP_265447103.1	WP_265447103.1|WP_265447103.1|WP_265447103.1		bifunctional RNase H/acid phosphatase [Flexivirga sp. Q11]		GO:0003676,nucleic acid binding;GO:0004523,RNA-DNA hybrid ribonuclease activity		lmoi:VV02_13375,path:lmoi00860,Porphyrin metabolism;lmoi:VV02_13375,path:lmoi03030,DNA replication
WP_265444620.1	WP_265444620.1|WP_265444620.1|WP_265444620.1		alkaline phosphatase D family protein [Flexivirga sp. Q11]				lmoi:VV02_17680,path:lmoi00790,Folate biosynthesis;lmoi:VV02_17680,path:lmoi02020,Two-component system
WP_265442491.1	WP_265442491.1|WP_265442491.1|WP_265442491.1		DUF6286 domain-containing protein [Flexivirga sp. Q11]
WP_265446361.1	WP_265446361.1|WP_265446361.1|WP_265446361.1		GAF and ANTAR domain-containing protein [Flexivirga sp. Q11]		GO:0005524,ATP binding;GO:0016301,kinase activity;GO:0003723,RNA binding	GO:0016310,phosphorylation
WP_265445474.1	WP_265445474.1|WP_265445474.1|WP_265445474.1		nucleotide exchange factor GrpE [Flexivirga sp. Q11]	GO:0005737,cytoplasm	GO:0000774,adenyl-nucleotide exchange factor activity;GO:0042803,protein homodimerization activity;GO:0051087,protein-folding chaperone binding	GO:0006457,protein folding
WP_265443735.1	WP_265443735.1|WP_265443735.1|WP_265443735.1		AI-2E family transporter [Flexivirga sp. Q11]	GO:0016020,membrane
WP_279672541.1	WP_279672541.1|WP_279672541.1|WP_279672541.1		mycothione reductase [Flexivirga sp. Q11]		GO:0050660,flavin adenine dinucleotide binding;GO:0004362,glutathione-disulfide reductase (NADPH) activity
WP_265444511.1	WP_265444511.1|WP_265444511.1|WP_265444511.1		GMC family oxidoreductase N-terminal domain-containing protein [Flexivirga sp. Q11]		GO:0050660,flavin adenine dinucleotide binding;GO:0016614,oxidoreductase activity, acting on CH-OH group of donors		lmoi:VV02_21505,path:lmoi00260,Glycine, serine and threonine metabolism
WP_265443346.1	WP_265443346.1|WP_265443346.1|WP_265443346.1		hypothetical protein [Flexivirga sp. Q11]		GO:0004725,protein tyrosine phosphatase activity	GO:0006470,protein dephosphorylation	lmoi:VV02_09895,path:lmoi02020,Two-component system
WP_265447067.1	WP_265447067.1|WP_265447067.1|WP_265447067.1		imidazoleglycerol-phosphate dehydratase HisB [Flexivirga sp. Q11]	GO:0005737,cytoplasm	GO:0004424,imidazoleglycerol-phosphate dehydratase activity	GO:0000105,histidine biosynthetic process	lmoi:VV02_13510,path:lmoi00340,Histidine metabolism
WP_279672050.1	WP_279672050.1|WP_279672050.1|WP_279672050.1		YihY/virulence factor BrkB family protein [Flexivirga sp. Q11]
WP_265444964.1	WP_265444964.1|WP_265444964.1|WP_265444964.1		threonine synthase [Flexivirga sp. Q11]		GO:0030170,pyridoxal phosphate binding;GO:0004795,threonine synthase activity	GO:0009088,threonine biosynthetic process	lmoi:VV02_19630,path:lmoi00260,Glycine, serine and threonine metabolism;lmoi:VV02_19630,path:lmoi00750,Vitamin B6 metabolism
WP_279671494.1	WP_279671494.1|WP_279671494.1|WP_279671494.1		transglycosylase domain-containing protein [Flexivirga sp. Q11]	GO:0016020,membrane	GO:0004180,carboxypeptidase activity;GO:0008658,penicillin binding;GO:0008955,peptidoglycan glycosyltransferase activity	GO:0006508,proteolysis
WP_265446291.1	WP_265446291.1|WP_265446291.1|WP_265446291.1		nitroreductase family deazaflavin-dependent oxidoreductase [Flexivirga sp. Q11]		GO:0016491,oxidoreductase activity
WP_279672341.1	WP_279672341.1|WP_279672341.1|WP_279672341.1		glycogen synthase [Flexivirga sp. Q11]		GO:0016757,glycosyltransferase activity	GO:0009250,glucan biosynthetic process	lmoi:VV02_14790,path:lmoi00500,Starch and sucrose metabolism
WP_265446634.1	WP_265446634.1|WP_265446634.1|WP_265446634.1		glycoside hydrolase family 3 N-terminal domain-containing protein [Flexivirga sp. Q11]		GO:0004553,hydrolase activity, hydrolyzing O-glycosyl compounds	GO:0005975,carbohydrate metabolic process	lmoi:VV02_14630,path:lmoi00520,Amino sugar and nucleotide sugar metabolism;lmoi:VV02_14630,path:lmoi01501,beta-Lactam resistance
WP_265444890.1	WP_265444890.1|WP_265444890.1|WP_265444890.1		methylmalonyl Co-A mutase-associated GTPase MeaB [Flexivirga sp. Q11]		GO:0005525,GTP binding;GO:0003924,GTPase activity
WP_279671325.1	WP_279671325.1|WP_279671325.1|WP_279671325.1		TetR/AcrR family transcriptional regulator [Flexivirga sp. Q11]		GO:0003677,DNA binding
WP_279672376.1	WP_279672376.1|WP_279672376.1|WP_279672376.1		ABC transporter ATP-binding protein [Flexivirga sp. Q11]	GO:0043190,ATP-binding cassette (ABC) transporter complex	GO:0005524,ATP binding;GO:0016887,ATP hydrolysis activity;GO:0022857,transmembrane transporter activity		lmoi:VV02_08505,path:lmoi02024,Quorum sensing
WP_279671895.1	WP_279671895.1|WP_279671895.1|WP_279671895.1		FHA domain-containing protein [Flexivirga sp. Q11]	GO:0016020,membrane	GO:0140359,ABC-type transporter activity;GO:0005524,ATP binding
WP_265443454.1	WP_265443454.1|WP_265443454.1|WP_265443454.1		hydroxymethylglutaryl-CoA lyase [Flexivirga sp. Q11]		GO:0016833,oxo-acid-lyase activity		lmoi:VV02_22250,path:lmoi00650,Butanoate metabolism;lmoi:VV02_22250,path:lmoi00280,Valine, leucine and isoleucine degradation;lmoi:VV02_22250,path:lmoi00907,Pinene, camphor and geraniol degradation
WP_279671568.1	WP_279671568.1|WP_279671568.1|WP_279671568.1		amino acid adenylation domain-containing protein [Flexivirga sp. Q11]	GO:0016020,membrane	GO:0031177,phosphopantetheine binding;GO:0016740,transferase activity
WP_265444980.1	WP_265444980.1|WP_265444980.1|WP_265444980.1		DUF4097 family beta strand repeat-containing protein [Flexivirga sp. Q11]
WP_265444046.1	WP_265444046.1|WP_265444046.1|WP_265444046.1		hydroxyacid-oxoacid transhydrogenase [Flexivirga sp. Q11]		GO:0004022,alcohol dehydrogenase (NAD+) activity;GO:0047988,hydroxyacid-oxoacid transhydrogenase activity;GO:0046872,metal ion binding
WP_279672347.1	WP_279672347.1|WP_279672347.1|WP_279672347.1		ABC-F family ATP-binding cassette domain-containing protein [Flexivirga sp. Q11]		GO:0005524,ATP binding;GO:0016887,ATP hydrolysis activity
WP_171154537.1	WP_171154537.1|WP_171154537.1|WP_171154537.1		MULTISPECIES: division/cell wall cluster transcriptional repressor MraZ [Flexivirga]	GO:0005737,cytoplasm;GO:0009295,nucleoid	GO:0003677,DNA binding;GO:0003700,DNA-binding transcription factor activity	GO:0051301,cell division
WP_265446619.1	WP_265446619.1|WP_265446619.1|WP_265446619.1		enoyl-CoA hydratase family protein [Flexivirga sp. Q11]		GO:0003824,catalytic activity		lmoi:VV02_05135,path:lmoi00640,Propanoate metabolism;lmoi:VV02_05135,path:lmoi00650,Butanoate metabolism;lmoi:VV02_05135,path:lmoi00071,Fatty acid degradation;lmoi:VV02_05135,path:lmoi00280,Valine, leucine and isoleucine degradation;lmoi:VV02_05135,path:lmoi00310,Lysine degradation;lmoi:VV02_05135,path:lmoi00360,Phenylalanine metabolism;lmoi:VV02_05135,path:lmoi00380,Tryptophan metabolism;lmoi:VV…
WP_279672615.1	WP_279672615.1|WP_279672615.1|WP_279672615.1		bifunctional lysylphosphatidylglycerol synthetase/lysine--tRNA ligase LysX [Flexivirga sp. Q11]	GO:0005737,cytoplasm;GO:0005886,plasma membrane	GO:0005524,ATP binding;GO:0004824,lysine-tRNA ligase activity;GO:0050071,lysyltransferase activity;GO:0000287,magnesium ion binding;GO:0003676,nucleic acid binding;GO:0000049,tRNA binding	GO:0006629,lipid metabolic process;GO:0006430,lysyl-tRNA aminoacylation;GO:0046677,response to antibiotic	lmoi:VV02_09020,path:lmoi00970,Aminoacyl-tRNA biosynthesis;lmoi:VV02_06260,path:lmoi00970,Aminoacyl-tRNA biosynthesis
WP_265443547.1	WP_265443547.1|WP_265443547.1|WP_265443547.1		23S rRNA (guanosine(2251)-2'-O)-methyltransferase RlmB [Flexivirga sp. Q11]	GO:0005737,cytoplasm	GO:0003723,RNA binding;GO:0008173,RNA methyltransferase activity	GO:0006396,RNA processing
WP_265447629.1	WP_265447629.1|WP_265447629.1|WP_265447629.1		DEAD/DEAH box helicase [Flexivirga sp. Q11]		GO:0005524,ATP binding;GO:0004386,helicase activity;GO:0003676,nucleic acid binding
WP_265447719.1	WP_265447719.1|WP_265447719.1|WP_265447719.1		carboxylate--amine ligase [Flexivirga sp. Q11]		GO:0005524,ATP binding;GO:0046872,metal ion binding
WP_265443638.1	WP_265443638.1|WP_265443638.1|WP_265443638.1		NADPH-dependent 2,4-dienoyl-CoA reductase [Flexivirga sp. Q11]		GO:0010181,FMN binding;GO:0016491,oxidoreductase activity
WP_265443876.1	WP_265443876.1|WP_265443876.1|WP_265443876.1		allantoate amidohydrolase [Flexivirga sp. Q11]		GO:0016813,hydrolase activity, acting on carbon-nitrogen (but not peptide) bonds, in linear amidines;GO:0046872,metal ion binding		lmoi:VV02_04860,path:lmoi00240,Pyrimidine metabolism
WP_265446510.1	WP_265446510.1|WP_265446510.1|WP_265446510.1		WYL domain-containing protein [Flexivirga sp. Q11]	GO:0000502,proteasome complex
WP_265446079.1	WP_265446079.1|WP_265446079.1|WP_265446079.1		succinyl-diaminopimelate desuccinylase [Flexivirga sp. Q11]		GO:0009014,succinyl-diaminopimelate desuccinylase activity	GO:0009089,lysine biosynthetic process via diaminopimelate	lmoi:VV02_20380,path:lmoi00300,Lysine biosynthesis
WP_265444361.1	WP_265444361.1|WP_265444361.1|WP_265444361.1		DUF134 domain-containing protein [Flexivirga sp. Q11]		GO:0003677,DNA binding	GO:0000160,phosphorelay signal transduction system;GO:0006355,regulation of DNA-templated transcription
WP_279672424.1	WP_279672424.1|WP_279672424.1|WP_279672424.1		histidinol dehydrogenase [Flexivirga sp. Q11]		GO:0004399,histidinol dehydrogenase activity;GO:0051287,NAD binding;GO:0008270,zinc ion binding	GO:0000105,histidine biosynthetic process	lmoi:VV02_13500,path:lmoi00340,Histidine metabolism
WP_265447316.1	WP_265447316.1|WP_265447316.1|WP_265447316.1		MOSC domain-containing protein [Flexivirga sp. Q11]
WP_265447606.1	WP_265447606.1|WP_265447606.1|WP_265447606.1		fumarylacetoacetase [Flexivirga sp. Q11]		GO:0004334,fumarylacetoacetase activity;GO:0046872,metal ion binding	GO:0006559,L-phenylalanine catabolic process;GO:0006572,tyrosine catabolic process	lmoi:VV02_11385,path:lmoi00350,Tyrosine metabolism;lmoi:VV02_11385,path:lmoi00643,Styrene degradation
WP_265446300.1	WP_265446300.1|WP_265446300.1|WP_265446300.1		LLM class F420-dependent oxidoreductase [Flexivirga sp. Q11]		GO:0016705,oxidoreductase activity, acting on paired donors, with incorporation or reduction of molecular oxygen
WP_265445844.1	WP_265445844.1|WP_265445844.1|WP_265445844.1		glycosyltransferase [Flexivirga sp. Q11]
WP_279672051.1	WP_279672051.1|WP_279672051.1|WP_279672051.1		L-threonine 3-dehydrogenase [Flexivirga sp. Q11]	GO:0005737,cytoplasm	GO:0008743,L-threonine 3-dehydrogenase activity;GO:0008270,zinc ion binding	GO:0019518,L-threonine catabolic process to glycine	lmoi:VV02_18760,path:lmoi00260,Glycine, serine and threonine metabolism
WP_265442584.1	WP_265442584.1|WP_265442584.1|WP_265442584.1		nitroreductase family deazaflavin-dependent oxidoreductase [Flexivirga sp. Q11]		GO:0016491,oxidoreductase activity
WP_265443818.1	WP_265443818.1|WP_265443818.1|WP_265443818.1		hypothetical protein [Flexivirga sp. Q11]
WP_265443940.1	WP_265443940.1|WP_265443940.1|WP_265443940.1		ATP-dependent DNA ligase [Flexivirga sp. Q11]		GO:0005524,ATP binding;GO:0003910,DNA ligase (ATP) activity	GO:0006310,DNA recombination;GO:0006281,DNA repair
WP_265447871.1	WP_265447871.1|WP_265447871.1|WP_265447871.1		adenosine deaminase [Flexivirga sp. Q11]		GO:0046936,2'-deoxyadenosine deaminase activity;GO:0004000,adenosine deaminase activity;GO:0008270,zinc ion binding	GO:0009117,nucleotide metabolic process;GO:0009168,purine ribonucleoside monophosphate biosynthetic process	lmoi:VV02_10120,path:lmoi00230,Purine metabolism
WP_171157053.1	WP_171157053.1|WP_171157053.1|WP_171157053.1		MULTISPECIES: type I glutamate--ammonia ligase [Flexivirga]		GO:0004356,glutamate-ammonia ligase activity	GO:0006542,glutamine biosynthetic process	lmoi:VV02_13490,path:lmoi00630,Glyoxylate and dicarboxylate metabolism;lmoi:VV02_13490,path:lmoi00910,Nitrogen metabolism;lmoi:VV02_13490,path:lmoi00250,Alanine, aspartate and glutamate metabolism;lmoi:VV02_13490,path:lmoi00220,Arginine biosynthesis;lmoi:VV02_13490,path:lmoi02020,Two-component system
WP_265444299.1	WP_265444299.1|WP_265444299.1|WP_265444299.1		DUF4191 domain-containing protein [Flexivirga sp. Q11]	GO:0016020,membrane
WP_265445124.1	WP_265445124.1|WP_265445124.1|WP_265445124.1		disulfide bond formation protein DsbA [Flexivirga sp. Q11]		GO:0016491,oxidoreductase activity
WP_279671512.1	WP_279671512.1|WP_279671512.1|WP_279671512.1		chromosomal replication initiator protein DnaA [Flexivirga sp. Q11]	GO:0005737,cytoplasm	GO:0005524,ATP binding;GO:0003688,DNA replication origin binding	GO:0006270,DNA replication initiation;GO:0006275,regulation of DNA replication	lmoi:VV02_02415,path:lmoi02020,Two-component system
WP_279672232.1	WP_279672232.1|WP_279672232.1|WP_279672232.1		TrmH family RNA methyltransferase [Flexivirga sp. Q11]		GO:0003723,RNA binding;GO:0008173,RNA methyltransferase activity	GO:0006396,RNA processing
WP_265444381.1	WP_265444381.1|WP_265444381.1|WP_265444381.1		MoxR family ATPase [Flexivirga sp. Q11]		GO:0005524,ATP binding;GO:0016887,ATP hydrolysis activity
WP_265443142.1	WP_265443142.1|WP_265443142.1|WP_265443142.1		ArsA-related P-loop ATPase [Flexivirga sp. Q11]		GO:0005524,ATP binding;GO:0016887,ATP hydrolysis activity
WP_265446504.1	WP_265446504.1|WP_265446504.1|WP_265446504.1		DEAD/DEAH box helicase [Flexivirga sp. Q11]		GO:0005524,ATP binding;GO:0004386,helicase activity;GO:0016787,hydrolase activity;GO:0003676,nucleic acid binding
WP_265443059.1	WP_265443059.1|WP_265443059.1|WP_265443059.1		LytR C-terminal domain-containing protein [Flexivirga sp. Q11]	GO:0016020,membrane
WP_265445503.1	WP_265445503.1|WP_265445503.1|WP_265445503.1		alpha/beta hydrolase [Flexivirga sp. Q11]		GO:0003824,catalytic activity
WP_279672557.1	WP_279672557.1|WP_279672557.1|WP_279672557.1		ABC transporter ATP-binding protein [Flexivirga sp. Q11]		GO:0005524,ATP binding;GO:0016887,ATP hydrolysis activity		lmoi:VV02_10070,path:lmoi02010,ABC transporters
WP_265446994.1	WP_265446994.1|WP_265446994.1|WP_265446994.1		glycosyltransferase family A protein [Flexivirga sp. Q11]		GO:0016740,transferase activity
WP_265443794.1	WP_265443794.1|WP_265443794.1|WP_265443794.1		ABC-F family ATP-binding cassette domain-containing protein [Flexivirga sp. Q11]		GO:0005524,ATP binding;GO:0016887,ATP hydrolysis activity
WP_265445112.1	WP_265445112.1|WP_265445112.1|WP_265445112.1		DNA translocase FtsK [Flexivirga sp. Q11]	GO:0005886,plasma membrane	GO:0005524,ATP binding;GO:0003677,DNA binding	GO:0051301,cell division
WP_265445010.1	WP_265445010.1|WP_265445010.1|WP_265445010.1		superoxide dismutase, Ni [Flexivirga sp. Q11]		GO:0016151,nickel cation binding;GO:0004784,superoxide dismutase activity
WP_279672257.1	WP_279672257.1|WP_279672257.1|WP_279672257.1		phosphotransferase [Flexivirga sp. Q11]		GO:0016740,transferase activity
WP_265445020.1	WP_265445020.1|WP_265445020.1|WP_265445020.1		sigma-70 family RNA polymerase sigma factor [Flexivirga sp. Q11]		GO:0003677,DNA binding;GO:0016987,sigma factor activity	GO:0006352,DNA-templated transcription initiation;GO:0006950,response to stress
WP_279671519.1	WP_279671519.1|WP_279671519.1|WP_279671519.1		MMPL family transporter [Flexivirga sp. Q11]	GO:0016020,membrane
WP_265447075.1	WP_265447075.1|WP_265447075.1|WP_265447075.1		xylose isomerase [Flexivirga sp. Q11]
WP_279671675.1	WP_279671675.1|WP_279671675.1|WP_279671675.1		folate-binding protein [Flexivirga sp. Q11]		GO:0008168,methyltransferase activity	GO:0032259,methylation
WP_265444721.1	WP_265444721.1|WP_265444721.1|WP_265444721.1		50S ribosome-binding GTPase [Flexivirga sp. Q11]	GO:0016020,membrane	GO:0005525,GTP binding;GO:0003723,RNA binding
WP_265446798.1	WP_265446798.1|WP_265446798.1|WP_265446798.1		response regulator [Flexivirga sp. Q11]		GO:0003723,RNA binding	GO:0000160,phosphorelay signal transduction system
WP_265443004.1	WP_265443004.1|WP_265443004.1|WP_265443004.1		NAD(P)H-quinone oxidoreductase [Flexivirga sp. Q11]		GO:0016491,oxidoreductase activity
WP_265445141.1	WP_265445141.1|WP_265445141.1|WP_265445141.1		amino acid ABC transporter ATP-binding protein [Flexivirga sp. Q11]		GO:0015424,ABC-type amino acid transporter activity;GO:0005524,ATP binding;GO:0016887,ATP hydrolysis activity
WP_279672588.1	WP_279672588.1|WP_279672588.1|WP_279672588.1		succinate dehydrogenase/fumarate reductase iron-sulfur subunit [Flexivirga sp. Q11]		GO:0051537,2 iron, 2 sulfur cluster binding;GO:0051538,3 iron, 4 sulfur cluster binding;GO:0051539,4 iron, 4 sulfur cluster binding;GO:0009055,electron transfer activity;GO:0046872,metal ion binding	GO:0006099,tricarboxylic acid cycle	lmoi:VV02_10030,path:lmoi00020,Citrate cycle (TCA cycle);lmoi:VV02_10030,path:lmoi00650,Butanoate metabolism;lmoi:VV02_10030,path:lmoi00190,Oxidative phosphorylation
WP_265445580.1	WP_265445580.1|WP_265445580.1|WP_265445580.1		phosphoribosylaminoimidazolesuccinocarboxamide synthase [Flexivirga sp. Q11]		GO:0005524,ATP binding;GO:0004639,phosphoribosylaminoimidazolesuccinocarboxamide synthase activity	GO:0006189,'de novo' IMP biosynthetic process	lmoi:VV02_06530,path:lmoi00230,Purine metabolism
WP_279671599.1	WP_279671599.1|WP_279671599.1|WP_279671599.1		formate dehydrogenase [Flexivirga sp. Q11]		GO:0051536,iron-sulfur cluster binding;GO:0046872,metal ion binding;GO:0043546,molybdopterin cofactor binding;GO:0016491,oxidoreductase activity
WP_265442979.1	WP_265442979.1|WP_265442979.1|WP_265442979.1		histidine phosphatase family protein [Flexivirga sp. Q11]
WP_265442890.1	WP_265442890.1|WP_265442890.1|WP_265442890.1		TetR family transcriptional regulator [Flexivirga sp. Q11]		GO:0003677,DNA binding
WP_265444167.1	WP_265444167.1|WP_265444167.1|WP_265444167.1		lipoyl(octanoyl) transferase LipB [Flexivirga sp. Q11]	GO:0005737,cytoplasm	GO:0033819,lipoyl(octanoyl) transferase activity	GO:0009249,protein lipoylation	lmoi:VV02_17200,path:lmoi00785,Lipoic acid metabolism
WP_265443025.1	WP_265443025.1|WP_265443025.1|WP_265443025.1		DUF4235 domain-containing protein [Flexivirga sp. Q11]
WP_265445659.1	WP_265445659.1|WP_265445659.1|WP_265445659.1		NADH-quinone oxidoreductase subunit M [Flexivirga sp. Q11]	GO:0016020,membrane	GO:0008137,NADH dehydrogenase (ubiquinone) activity	GO:0042773,ATP synthesis coupled electron transport	lmoi:VV02_22085,path:lmoi00190,Oxidative phosphorylation
WP_265444510.1	WP_265444510.1|WP_265444510.1|WP_265444510.1		aldehyde dehydrogenase family protein [Flexivirga sp. Q11]		GO:0016620,oxidoreductase activity, acting on the aldehyde or oxo group of donors, NAD or NADP as acceptor		lmoi:VV02_21495,path:lmoi00260,Glycine, serine and threonine metabolism
WP_265447369.1	WP_265447369.1|WP_265447369.1|WP_265447369.1		siderophore-interacting protein [Flexivirga sp. Q11]		GO:0016491,oxidoreductase activity
WP_265446102.1	WP_265446102.1|WP_265446102.1|WP_265446102.1		CBS domain-containing protein [Flexivirga sp. Q11]	GO:0016020,membrane	GO:0015095,magnesium ion transmembrane transporter activity
WP_265446995.1	WP_265446995.1|WP_265446995.1|WP_265446995.1		hotdog fold thioesterase [Flexivirga sp. Q11]		GO:0016787,hydrolase activity		lmoi:VV02_14310,path:lmoi00130,Ubiquinone and other terpenoid-quinone biosynthesis
WP_265445801.1	WP_265445801.1|WP_265445801.1|WP_265445801.1		aldehyde dehydrogenase family protein [Flexivirga sp. Q11]		GO:0016620,oxidoreductase activity, acting on the aldehyde or oxo group of donors, NAD or NADP as acceptor		lmoi:VV02_05065,path:lmoi00010,Glycolysis / Gluconeogenesis;lmoi:VV02_05065,path:lmoi00053,Ascorbate and aldarate metabolism;lmoi:VV02_05065,path:lmoi00620,Pyruvate metabolism;lmoi:VV02_05065,path:lmoi00071,Fatty acid degradation;lmoi:VV02_05065,path:lmoi00561,Glycerolipid metabolism;lmoi:VV02_05065,path:lmoi00280,Valine, leucine and isoleucine degradation;lmoi:VV02_05065,path:lmoi00310,Lysine de…
WP_279672383.1	WP_279672383.1|WP_279672383.1|WP_279672383.1		DNA repair protein RecN [Flexivirga sp. Q11]		GO:0005524,ATP binding	GO:0006310,DNA recombination;GO:0006281,DNA repair
WP_265445629.1	WP_265445629.1|WP_265445629.1|WP_265445629.1		hypothetical protein [Flexivirga sp. Q11]			GO:0005975,carbohydrate metabolic process
WP_265445550.1	WP_265445550.1|WP_265445550.1|WP_265445550.1		YafY family protein [Flexivirga sp. Q11]		GO:0003677,DNA binding;GO:0003700,DNA-binding transcription factor activity
WP_265442992.1	WP_265442992.1|WP_265442992.1|WP_265442992.1		FAD-binding dehydrogenase [Flexivirga sp. Q11]		GO:0033765,steroid dehydrogenase activity, acting on the CH-CH group of donors	GO:0008202,steroid metabolic process
WP_265443034.1	WP_265443034.1|WP_265443034.1|WP_265443034.1		MMPL family transporter [Flexivirga sp. Q11]	GO:0016020,membrane
WP_265446706.1	WP_265446706.1|WP_265446706.1|WP_265446706.1		SDR family oxidoreductase [Flexivirga sp. Q11]		GO:0016491,oxidoreductase activity
WP_279671602.1	WP_279671602.1|WP_279671602.1|WP_279671602.1		selenocysteine-specific translation elongation factor [Flexivirga sp. Q11]
WP_265445260.1	WP_265445260.1|WP_265445260.1|WP_265445260.1		ATP-binding cassette domain-containing protein [Flexivirga sp. Q11]		GO:0005524,ATP binding;GO:0016887,ATP hydrolysis activity		lmoi:VV02_24875,path:lmoi02010,ABC transporters
WP_265443409.1	WP_265443409.1|WP_265443409.1|WP_265443409.1		YceI family protein [Flexivirga sp. Q11]
WP_265444589.1	WP_265444589.1|WP_265444589.1|WP_265444589.1		transglycosylase family protein [Flexivirga sp. Q11]		GO:0016787,hydrolase activity
WP_265445812.1	WP_265445812.1|WP_265445812.1|WP_265445812.1		acyl-CoA dehydrogenase family protein [Flexivirga sp. Q11]		GO:0050660,flavin adenine dinucleotide binding;GO:0016627,oxidoreductase activity, acting on the CH-CH group of donors
WP_279672057.1	WP_279672057.1|WP_279672057.1|WP_279672057.1		glutamate racemase [Flexivirga sp. Q11]		GO:0008881,glutamate racemase activity	GO:0071555,cell wall organization;GO:0009252,peptidoglycan biosynthetic process;GO:0008360,regulation of cell shape	lmoi:VV02_18885,path:lmoi00470,D-Amino acid metabolism
WP_265443266.1	WP_265443266.1|WP_265443266.1|WP_265443266.1		zinc-dependent metalloprotease [Flexivirga sp. Q11]
WP_265446611.1	WP_265446611.1|WP_265446611.1|WP_265446611.1		tetratricopeptide repeat protein [Flexivirga sp. Q11]		GO:0016881,acid-amino acid ligase activity;GO:0005524,ATP binding	GO:0009058,biosynthetic process
WP_279672569.1	WP_279672569.1|WP_279672569.1|WP_279672569.1		Na+/H+ antiporter [Flexivirga sp. Q11]	GO:0016020,membrane	GO:0008270,zinc ion binding	GO:0006814,sodium ion transport;GO:0055085,transmembrane transport
WP_265448056.1	WP_265448056.1|WP_265448056.1|WP_265448056.1		putative quinol monooxygenase [Flexivirga sp. Q11]		GO:0004497,monooxygenase activity
WP_279671664.1	WP_279671664.1|WP_279671664.1|WP_279671664.1		2-succinyl-5-enolpyruvyl-6-hydroxy-3-cyclohexene-1-carboxylic-acid synthase [Flexivirga sp. Q11]		GO:0070204,2-succinyl-5-enolpyruvyl-6-hydroxy-3-cyclohexene-1-carboxylic-acid synthase activity;GO:0000287,magnesium ion binding;GO:0030145,manganese ion binding;GO:0030976,thiamine pyrophosphate binding	GO:0009234,menaquinone biosynthetic process	lmoi:VV02_22175,path:lmoi00130,Ubiquinone and other terpenoid-quinone biosynthesis
WP_265445910.1	WP_265445910.1|WP_265445910.1|WP_265445910.1		preprotein translocase subunit SecY [Flexivirga sp. Q11]	GO:0005886,plasma membrane		GO:0065002,intracellular protein transmembrane transport;GO:0006605,protein targeting;GO:0043952,protein transport by the Sec complex	lmoi:VV02_21055,path:lmoi03060,Protein export;lmoi:VV02_21055,path:lmoi03070,Bacterial secretion system;lmoi:VV02_21055,path:lmoi02024,Quorum sensing
WP_265444515.1	WP_265444515.1|WP_265444515.1|WP_265444515.1		FAD-linked oxidase C-terminal domain-containing protein [Flexivirga sp. Q11]		GO:0003824,catalytic activity;GO:0071949,FAD binding		lmoi:VV02_18430,path:lmoi00630,Glyoxylate and dicarboxylate metabolism
WP_265446675.1	WP_265446675.1|WP_265446675.1|WP_265446675.1		glycoside hydrolase family 15 protein [Flexivirga sp. Q11]			GO:0005975,carbohydrate metabolic process
WP_279672224.1	WP_279672224.1|WP_279672224.1|WP_279672224.1		methylmalonyl-CoA mutase family protein [Flexivirga sp. Q11]		GO:0031419,cobalamin binding;GO:0016866,intramolecular transferase activity		lmoi:VV02_13015,path:lmoi00630,Glyoxylate and dicarboxylate metabolism;lmoi:VV02_13015,path:lmoi00640,Propanoate metabolism;lmoi:VV02_13015,path:lmoi00280,Valine, leucine and isoleucine degradation
WP_265443013.1	WP_265443013.1|WP_265443013.1|WP_265443013.1		imidazolonepropionase [Flexivirga sp. Q11]	GO:0005737,cytoplasm	GO:0050480,imidazolonepropionase activity;GO:0005506,iron ion binding;GO:0008270,zinc ion binding	GO:0019556,histidine catabolic process to glutamate and formamide;GO:0019557,histidine catabolic process to glutamate and formate	lmoi:VV02_04870,path:lmoi00340,Histidine metabolism
WP_265447733.1	WP_265447733.1|WP_265447733.1|WP_265447733.1		glycosyltransferase [Flexivirga sp. Q11]
WP_265445525.1	WP_265445525.1|WP_265445525.1|WP_265445525.1		orotate phosphoribosyltransferase [Flexivirga sp. Q11]		GO:0000287,magnesium ion binding;GO:0004588,orotate phosphoribosyltransferase activity	GO:0044205,'de novo' UMP biosynthetic process	lmoi:VV02_00215,path:lmoi00240,Pyrimidine metabolism;lmoi:VV02_06035,path:lmoi00240,Pyrimidine metabolism
WP_265444417.1	WP_265444417.1|WP_265444417.1|WP_265444417.1		hypothetical protein [Flexivirga sp. Q11]	GO:0016020,membrane
WP_279672385.1	WP_279672385.1|WP_279672385.1|WP_279672385.1		sugar-binding domain-containing protein [Flexivirga sp. Q11]		GO:0030246,carbohydrate binding;GO:0003677,DNA binding
WP_265446117.1	WP_265446117.1|WP_265446117.1|WP_265446117.1		ferritin-like fold-containing protein [Flexivirga sp. Q11]
WP_265442583.1	WP_265442583.1|WP_265442583.1|WP_265442583.1		metalloregulator ArsR/SmtB family transcription factor [Flexivirga sp. Q11]
WP_265445973.1	WP_265445973.1|WP_265445973.1|WP_265445973.1		TetR/AcrR family transcriptional regulator [Flexivirga sp. Q11]		GO:0003677,DNA binding
WP_279672340.1	WP_279672340.1|WP_279672340.1|WP_279672340.1		DNA polymerase IV [Flexivirga sp. Q11]	GO:0005737,cytoplasm	GO:0003684,damaged DNA binding;GO:0003887,DNA-directed DNA polymerase activity;GO:0000287,magnesium ion binding	GO:0006281,DNA repair;GO:0006261,DNA-templated DNA replication;GO:0009432,SOS response
WP_265445025.1	WP_265445025.1|WP_265445025.1|WP_265445025.1		SOS response-associated peptidase [Flexivirga sp. Q11]		GO:0008233,peptidase activity;GO:0003697,single-stranded DNA binding	GO:0006974,DNA damage response;GO:0018142,protein-DNA covalent cross-linking;GO:0006508,proteolysis
WP_265444868.1	WP_265444868.1|WP_265444868.1|WP_265444868.1		hypothetical protein [Flexivirga sp. Q11]		GO:0005524,ATP binding;GO:0003824,catalytic activity;GO:0046872,metal ion binding
WP_265444995.1	WP_265444995.1|WP_265444995.1|WP_265444995.1		dTDP-4-dehydrorhamnose reductase [Flexivirga sp. Q11]		GO:0008831,dTDP-4-dehydrorhamnose reductase activity	GO:0019305,dTDP-rhamnose biosynthetic process	lmoi:VV02_21410,path:lmoi00541,O-Antigen nucleotide sugar biosynthesis;lmoi:VV02_21410,path:lmoi00523,Polyketide sugar unit biosynthesis;lmoi:VV02_21410,path:lmoi00521,Streptomycin biosynthesis
WP_265446822.1	WP_265446822.1|WP_265446822.1|WP_265446822.1		phosphoribosyl-AMP cyclohydrolase [Flexivirga sp. Q11]	GO:0005737,cytoplasm	GO:0000287,magnesium ion binding;GO:0004635,phosphoribosyl-AMP cyclohydrolase activity;GO:0008270,zinc ion binding	GO:0000105,histidine biosynthetic process	lmoi:VV02_14190,path:lmoi00340,Histidine metabolism
WP_265447258.1	WP_265447258.1|WP_265447258.1|WP_265447258.1		GTPase Era [Flexivirga sp. Q11]	GO:0005737,cytoplasm;GO:0005886,plasma membrane	GO:0005525,GTP binding;GO:0003924,GTPase activity;GO:0070181,small ribosomal subunit rRNA binding	GO:0042274,ribosomal small subunit biogenesis
WP_265443474.1	WP_265443474.1|WP_265443474.1|WP_265443474.1		diacylglycerol kinase family protein [Flexivirga sp. Q11]
WP_265444571.1	WP_265444571.1|WP_265444571.1|WP_265444571.1		dipeptidase [Flexivirga sp. Q11]		GO:0070573,metallodipeptidase activity	GO:0006508,proteolysis
WP_265447263.1	WP_265447263.1|WP_265447263.1|WP_265447263.1		PhoH family protein [Flexivirga sp. Q11]		GO:0005524,ATP binding
WP_265444999.1	WP_265444999.1|WP_265444999.1|WP_265444999.1		dTDP-4-dehydrorhamnose 3,5-epimerase [Flexivirga sp. Q11]		GO:0008830,dTDP-4-dehydrorhamnose 3,5-epimerase activity		lmoi:VV02_21395,path:lmoi00541,O-Antigen nucleotide sugar biosynthesis;lmoi:VV02_21395,path:lmoi00523,Polyketide sugar unit biosynthesis;lmoi:VV02_21395,path:lmoi00521,Streptomycin biosynthesis
WP_265446169.1	WP_265446169.1|WP_265446169.1|WP_265446169.1		NADH-quinone oxidoreductase subunit L [Flexivirga sp. Q11]	GO:0016020,membrane	GO:0008137,NADH dehydrogenase (ubiquinone) activity	GO:0042773,ATP synthesis coupled electron transport	lmoi:VV02_22090,path:lmoi00190,Oxidative phosphorylation
WP_265444001.1	WP_265444001.1|WP_265444001.1|WP_265444001.1		TrkA family potassium uptake protein [Flexivirga sp. Q11]	GO:0005886,plasma membrane	GO:0015079,potassium ion transmembrane transporter activity
WP_265444978.1	WP_265444978.1|WP_265444978.1|WP_265444978.1		PadR family transcriptional regulator [Flexivirga sp. Q11]
WP_265443760.1	WP_265443760.1|WP_265443760.1|WP_265443760.1		thiolase family protein [Flexivirga sp. Q11]		GO:0016747,acyltransferase activity, transferring groups other than amino-acyl groups
WP_265445288.1	WP_265445288.1|WP_265445288.1|WP_265445288.1		YtxH domain-containing protein [Flexivirga sp. Q11]
WP_265443213.1	WP_265443213.1|WP_265443213.1|WP_265443213.1		alpha/beta hydrolase [Flexivirga sp. Q11]		GO:0003824,catalytic activity
WP_265445004.1	WP_265445004.1|WP_265445004.1|WP_265445004.1		ABC transporter substrate-binding protein [Flexivirga sp. Q11]
WP_279672290.1	WP_279672290.1|WP_279672290.1|WP_279672290.1		replication-associated recombination protein A [Flexivirga sp. Q11]		GO:0005524,ATP binding;GO:0016887,ATP hydrolysis activity;GO:0003677,DNA binding	GO:0006260,DNA replication
WP_265445160.1	WP_265445160.1|WP_265445160.1|WP_265445160.1		hypothetical protein [Flexivirga sp. Q11]
WP_265443314.1	WP_265443314.1|WP_265443314.1|WP_265443314.1		NADH-quinone oxidoreductase subunit D [Flexivirga sp. Q11]	GO:0005886,plasma membrane	GO:0051287,NAD binding;GO:0050136,NADH dehydrogenase (quinone) activity;GO:0048038,quinone binding		lmoi:VV02_22130,path:lmoi00190,Oxidative phosphorylation;lmoi:VV02_23120,path:lmoi00190,Oxidative phosphorylation
WP_265442660.1	WP_265442660.1|WP_265442660.1|WP_265442660.1		peptidylprolyl isomerase [Flexivirga sp. Q11]		GO:0003755,peptidyl-prolyl cis-trans isomerase activity	GO:0006457,protein folding;GO:0000413,protein peptidyl-prolyl isomerization	lmoi:VV02_02055,path:lmoi03250,Viral life cycle - HIV-1;lmoi:VV02_02055,path:lmoi01503,Cationic antimicrobial peptide (CAMP) resistance
WP_279671964.1	WP_279671964.1|WP_279671964.1|WP_279671964.1		23S rRNA (adenine(2503)-C(2))-methyltransferase RlmN [Flexivirga sp. Q11]	GO:0005737,cytoplasm	GO:0051539,4 iron, 4 sulfur cluster binding;GO:0046872,metal ion binding;GO:0070040,rRNA (adenine-C2-)-methyltransferase activity;GO:0019843,rRNA binding;GO:0002935,tRNA (adenine-C2-)-methyltransferase activity;GO:0000049,tRNA binding	GO:0070475,rRNA base methylation
WP_265444512.1	WP_265444512.1|WP_265444512.1|WP_265444512.1		tRNA (N6-isopentenyl adenosine(37)-C2)-methylthiotransferase MiaB [Flexivirga sp. Q11]	GO:0005737,cytoplasm	GO:0051539,4 iron, 4 sulfur cluster binding;GO:0046872,metal ion binding;GO:0035596,methylthiotransferase activity	GO:0006400,tRNA modification
WP_265446605.1	WP_265446605.1|WP_265446605.1|WP_265446605.1		glucose-1-phosphate adenylyltransferase [Flexivirga sp. Q11]		GO:0005524,ATP binding;GO:0008878,glucose-1-phosphate adenylyltransferase activity	GO:0005978,glycogen biosynthetic process	lmoi:VV02_14785,path:lmoi00500,Starch and sucrose metabolism;lmoi:VV02_14785,path:lmoi00520,Amino sugar and nucleotide sugar metabolism
WP_265446154.1	WP_265446154.1|WP_265446154.1|WP_265446154.1		ABC transporter ATP-binding protein [Flexivirga sp. Q11]	GO:0016020,membrane	GO:0140359,ABC-type transporter activity;GO:0005524,ATP binding;GO:0016887,ATP hydrolysis activity		lmoi:VV02_24845,path:lmoi02010,ABC transporters
WP_279672198.1	WP_279672198.1|WP_279672198.1|WP_279672198.1		GNAT family N-acetyltransferase [Flexivirga sp. Q11]		GO:0016747,acyltransferase activity, transferring groups other than amino-acyl groups
WP_265443599.1	WP_265443599.1|WP_265443599.1|WP_265443599.1		SIS domain-containing protein [Flexivirga sp. Q11]		GO:0097367,carbohydrate derivative binding	GO:1901135,carbohydrate derivative metabolic process	lmoi:VV02_07920,path:lmoi00520,Amino sugar and nucleotide sugar metabolism;lmoi:VV02_07920,path:lmoi00250,Alanine, aspartate and glutamate metabolism
WP_014742835.1	WP_014742835.1|WP_014742835.1|WP_014742835.1		MULTISPECIES: 50S ribosomal protein L36 [Actinomycetes]	GO:1990904,ribonucleoprotein complex;GO:0005840,ribosome	GO:0003735,structural constituent of ribosome	GO:0006412,translation	lmoi:VV02_21025,path:lmoi03010,Ribosome
WP_265443264.1	WP_265443264.1|WP_265443264.1|WP_265443264.1		D-alanyl-D-alanine carboxypeptidase/D-alanyl-D-alanine-endopeptidase [Flexivirga sp. Q11]		GO:0004185,serine-type carboxypeptidase activity	GO:0006508,proteolysis	lmoi:VV02_23180,path:lmoi00550,Peptidoglycan biosynthesis
WP_265443934.1	WP_265443934.1|WP_265443934.1|WP_265443934.1		glycogen debranching protein GlgX [Flexivirga sp. Q11]		GO:0004133,glycogen debranching enzyme activity;GO:0004553,hydrolase activity, hydrolyzing O-glycosyl compounds	GO:0005980,glycogen catabolic process	lmoi:VV02_14880,path:lmoi00500,Starch and sucrose metabolism
WP_279672444.1	WP_279672444.1|WP_279672444.1|WP_279672444.1		amino acid ABC transporter permease [Flexivirga sp. Q11]	GO:0043190,ATP-binding cassette (ABC) transporter complex	GO:0022857,transmembrane transporter activity	GO:0071705,nitrogen compound transport	lmoi:VV02_13250,path:lmoi02010,ABC transporters
WP_279672496.1	WP_279672496.1|WP_279672496.1|WP_279672496.1		bifunctional riboflavin kinase/FAD synthetase [Flexivirga sp. Q11]		GO:0005524,ATP binding;GO:0003919,FMN adenylyltransferase activity;GO:0008531,riboflavin kinase activity	GO:0006747,FAD biosynthetic process;GO:0009398,FMN biosynthetic process;GO:0016310,phosphorylation;GO:0009231,riboflavin biosynthetic process	lmoi:VV02_12450,path:lmoi00740,Riboflavin metabolism
WP_265443636.1	WP_265443636.1|WP_265443636.1|WP_265443636.1		TetR/AcrR family transcriptional regulator [Flexivirga sp. Q11]		GO:0003677,DNA binding
WP_265446500.1	WP_265446500.1|WP_265446500.1|WP_265446500.1		5'-3' exonuclease [Flexivirga sp. Q11]		GO:0017108,5'-flap endonuclease activity;GO:0003677,DNA binding;GO:0004527,exonuclease activity	GO:0033567,DNA replication, Okazaki fragment processing
WP_279672568.1	WP_279672568.1|WP_279672568.1|WP_279672568.1		MOSC domain-containing protein [Flexivirga sp. Q11]		GO:0003824,catalytic activity;GO:0030151,molybdenum ion binding;GO:0030170,pyridoxal phosphate binding
WP_279672423.1	WP_279672423.1|WP_279672423.1|WP_279672423.1		histidinol-phosphate transaminase [Flexivirga sp. Q11]		GO:0004400,histidinol-phosphate transaminase activity;GO:0030170,pyridoxal phosphate binding	GO:0000105,histidine biosynthetic process	lmoi:VV02_13505,path:lmoi00340,Histidine metabolism;lmoi:VV02_13505,path:lmoi00350,Tyrosine metabolism;lmoi:VV02_13505,path:lmoi00360,Phenylalanine metabolism;lmoi:VV02_13505,path:lmoi00400,Phenylalanine, tyrosine and tryptophan biosynthesis;lmoi:VV02_13505,path:lmoi00401,Novobiocin biosynthesis
WP_265442506.1	WP_265442506.1|WP_265442506.1|WP_265442506.1		PD-(D/E)XK motif protein [Flexivirga sp. Q11]
WP_279672577.1	WP_279672577.1|WP_279672577.1|WP_279672577.1		deoxyribose-phosphate aldolase [Flexivirga sp. Q11]	GO:0005737,cytoplasm	GO:0004139,deoxyribose-phosphate aldolase activity	GO:0009264,deoxyribonucleotide catabolic process	lmoi:VV02_10175,path:lmoi00030,Pentose phosphate pathway
WP_265447708.1	WP_265447708.1|WP_265447708.1|WP_265447708.1		aminotransferase class V-fold PLP-dependent enzyme [Flexivirga sp. Q11]
WP_265442442.1	WP_265442442.1|WP_265442442.1|WP_265442442.1		response regulator transcription factor [Flexivirga sp. Q11]		GO:0003677,DNA binding	GO:0000160,phosphorelay signal transduction system;GO:0006355,regulation of DNA-templated transcription	lmoi:VV02_04155,path:lmoi02020,Two-component system
WP_279672474.1	WP_279672474.1|WP_279672474.1|WP_279672474.1		VWA domain-containing protein [Flexivirga sp. Q11]		GO:0005524,ATP binding		lmoi:VV02_21305,path:lmoi00860,Porphyrin metabolism
WP_279671965.1	WP_279671965.1|WP_279671965.1|WP_279671965.1		glycoside hydrolase family 38 C-terminal domain-containing protein [Flexivirga sp. Q11]		GO:0004559,alpha-mannosidase activity;GO:0030246,carbohydrate binding;GO:0046872,metal ion binding	GO:0006013,mannose metabolic process	lmoi:VV02_12315,path:lmoi00511,Other glycan degradation
WP_265447892.1	WP_265447892.1|WP_265447892.1|WP_265447892.1		quinone-dependent dihydroorotate dehydrogenase [Flexivirga sp. Q11]	GO:0005737,cytoplasm;GO:0005886,plasma membrane	GO:0106430,dihydroorotate dehydrogenase (quinone) activity	GO:0006207,'de novo' pyrimidine nucleobase biosynthetic process;GO:0044205,'de novo' UMP biosynthetic process	lmoi:VV02_10045,path:lmoi00240,Pyrimidine metabolism
WP_265443370.1	WP_265443370.1|WP_265443370.1|WP_265443370.1		Ppx/GppA phosphatase family protein [Flexivirga sp. Q11]				lmoi:VV02_22655,path:lmoi00230,Purine metabolism
WP_265443417.1	WP_265443417.1|WP_265443417.1|WP_265443417.1		cytochrome c biogenesis protein ResB [Flexivirga sp. Q11]	GO:0016020,membrane		GO:0017004,cytochrome complex assembly
WP_265445715.1	WP_265445715.1|WP_265445715.1|WP_265445715.1		zinc metalloprotease HtpX [Flexivirga sp. Q11]	GO:0005886,plasma membrane	GO:0004222,metalloendopeptidase activity;GO:0008270,zinc ion binding	GO:0006508,proteolysis
WP_265443464.1	WP_265443464.1|WP_265443464.1|WP_265443464.1		aldose 1-epimerase family protein [Flexivirga sp. Q11]		GO:0030246,carbohydrate binding;GO:0016853,isomerase activity	GO:0005975,carbohydrate metabolic process	lmoi:VV02_22205,path:lmoi00010,Glycolysis / Gluconeogenesis;lmoi:VV02_22205,path:lmoi00052,Galactose metabolism
WP_265445990.1	WP_265445990.1|WP_265445990.1|WP_265445990.1		hypothetical protein [Flexivirga sp. Q11]
WP_265442685.1	WP_265442685.1|WP_265442685.1|WP_265442685.1		protein phosphatase 2C domain-containing protein [Flexivirga sp. Q11]	GO:0016020,membrane	GO:0004722,protein serine/threonine phosphatase activity	GO:0006470,protein dephosphorylation
WP_265445166.1	WP_265445166.1|WP_265445166.1|WP_265445166.1		AMP-binding protein [Flexivirga sp. Q11]		GO:0000166,nucleotide binding;GO:0047475,phenylacetate-CoA ligase activity	GO:0010124,phenylacetate catabolic process	lmoi:VV02_25305,path:lmoi00360,Phenylalanine metabolism
WP_265443348.1	WP_265443348.1|WP_265443348.1|WP_265443348.1		hypothetical protein [Flexivirga sp. Q11]
WP_279672033.1	WP_279672033.1|WP_279672033.1|WP_279672033.1		thymidylate synthase [Flexivirga sp. Q11]	GO:0005737,cytoplasm	GO:0004799,thymidylate synthase activity	GO:0006231,dTMP biosynthetic process;GO:0006235,dTTP biosynthetic process;GO:0032259,methylation	lmoi:VV02_18245,path:lmoi00240,Pyrimidine metabolism;lmoi:VV02_18245,path:lmoi00670,One carbon pool by folate
WP_279672010.1	WP_279672010.1|WP_279672010.1|WP_279672010.1		aminotransferase class I/II-fold pyridoxal phosphate-dependent enzyme [Flexivirga sp. Q11]
WP_265446851.1	WP_265446851.1|WP_265446851.1|WP_265446851.1		methionyl-tRNA formyltransferase [Flexivirga sp. Q11]		GO:0004479,methionyl-tRNA formyltransferase activity		lmoi:VV02_14080,path:lmoi00670,One carbon pool by folate;lmoi:VV02_14080,path:lmoi00970,Aminoacyl-tRNA biosynthesis
WP_265443529.1	WP_265443529.1|WP_265443529.1|WP_265443529.1		response regulator transcription factor [Flexivirga sp. Q11]		GO:0003677,DNA binding	GO:0000160,phosphorelay signal transduction system;GO:0006355,regulation of DNA-templated transcription	lmoi:VV02_07290,path:lmoi02020,Two-component system
WP_279671713.1	WP_279671713.1|WP_279671713.1|WP_279671713.1		MscL family protein [Flexivirga sp. Q11]	GO:0016020,membrane
WP_265446374.1	WP_265446374.1|WP_265446374.1|WP_265446374.1		heavy metal translocating P-type ATPase [Flexivirga sp. Q11]	GO:0005886,plasma membrane	GO:0005524,ATP binding;GO:0016887,ATP hydrolysis activity;GO:0019829,ATPase-coupled monoatomic cation transmembrane transporter activity;GO:0046872,metal ion binding
WP_265446495.1	WP_265446495.1|WP_265446495.1|WP_265446495.1		polyprenol monophosphomannose synthase [Flexivirga sp. Q11]		GO:0004582,dolichyl-phosphate beta-D-mannosyltransferase activity
WP_265447531.1	WP_265447531.1|WP_265447531.1|WP_265447531.1		DUF177 domain-containing protein [Flexivirga sp. Q11]
WP_265447867.1	WP_265447867.1|WP_265447867.1|WP_265447867.1		DUF58 domain-containing protein [Flexivirga sp. Q11]	GO:0016020,membrane
WP_265447079.1	WP_265447079.1|WP_265447079.1|WP_265447079.1		ROK family protein [Flexivirga sp. Q11]		GO:0016301,kinase activity	GO:0016310,phosphorylation	lmoi:VV02_13465,path:lmoi00010,Glycolysis / Gluconeogenesis;lmoi:VV02_13465,path:lmoi00520,Amino sugar and nucleotide sugar metabolism
WP_265446837.1	WP_265446837.1|WP_265446837.1|WP_265446837.1		hypothetical protein [Flexivirga sp. Q11]
WP_265442461.1	WP_265442461.1|WP_265442461.1|WP_265442461.1		exodeoxyribonuclease V subunit alpha [Flexivirga sp. Q11]
WP_279672300.1	WP_279672300.1|WP_279672300.1|WP_279672300.1		VWA domain-containing protein [Flexivirga sp. Q11]
WP_265444090.1	WP_265444090.1|WP_265444090.1|WP_265444090.1		Lrp/AsnC ligand binding domain-containing protein [Flexivirga sp. Q11]
WP_265444083.1	WP_265444083.1|WP_265444083.1|WP_265444083.1		SRPBCC family protein [Flexivirga sp. Q11]
WP_265447715.1	WP_265447715.1|WP_265447715.1|WP_265447715.1		DUF5719 family protein [Flexivirga sp. Q11]
WP_265444371.1	WP_265444371.1|WP_265444371.1|WP_265444371.1		UDP-N-acetylmuramoyl-L-alanine--D-glutamate ligase [Flexivirga sp. Q11]	GO:0005737,cytoplasm	GO:0005524,ATP binding;GO:0004326,tetrahydrofolylpolyglutamate synthase activity;GO:0008764,UDP-N-acetylmuramoylalanine-D-glutamate ligase activity	GO:0007049,cell cycle;GO:0051301,cell division;GO:0071555,cell wall organization;GO:0009252,peptidoglycan biosynthetic process;GO:0008360,regulation of cell shape	lmoi:VV02_17385,path:lmoi00470,D-Amino acid metabolism;lmoi:VV02_17385,path:lmoi00550,Peptidoglycan biosynthesis
WP_265444863.1	WP_265444863.1|WP_265444863.1|WP_265444863.1		LLM class flavin-dependent oxidoreductase [Flexivirga sp. Q11]		GO:0016705,oxidoreductase activity, acting on paired donors, with incorporation or reduction of molecular oxygen
WP_265442682.1	WP_265442682.1|WP_265442682.1|WP_265442682.1		protein kinase [Flexivirga sp. Q11]	GO:0016020,membrane	GO:0005524,ATP binding;GO:0004674,protein serine/threonine kinase activity	GO:0006468,protein phosphorylation
WP_279672604.1	WP_279672604.1|WP_279672604.1|WP_279672604.1		glycoside hydrolase family 3 N-terminal domain-containing protein [Flexivirga sp. Q11]		GO:0004553,hydrolase activity, hydrolyzing O-glycosyl compounds	GO:0005975,carbohydrate metabolic process	lmoi:VV02_14630,path:lmoi00520,Amino sugar and nucleotide sugar metabolism;lmoi:VV02_14630,path:lmoi01501,beta-Lactam resistance
WP_265444799.1	WP_265444799.1|WP_265444799.1|WP_265444799.1		histidine phosphatase family protein [Flexivirga sp. Q11]
WP_279672381.1	WP_279672381.1|WP_279672381.1|WP_279672381.1		aldo/keto reductase [Flexivirga sp. Q11]
WP_279672066.1	WP_279672066.1|WP_279672066.1|WP_279672066.1		enoyl-CoA hydratase-related protein [Flexivirga sp. Q11]		GO:0003824,catalytic activity
WP_265444018.1	WP_265444018.1|WP_265444018.1|WP_265444018.1		GNAT family N-acetyltransferase [Flexivirga sp. Q11]		GO:0016747,acyltransferase activity, transferring groups other than amino-acyl groups;GO:0005524,ATP binding;GO:0046872,metal ion binding
WP_265443612.1	WP_265443612.1|WP_265443612.1|WP_265443612.1		SDR family oxidoreductase [Flexivirga sp. Q11]		GO:0016491,oxidoreductase activity
WP_171153420.1	WP_171153420.1|WP_171153420.1|WP_171153420.1		MULTISPECIES: 50S ribosomal protein L29 [Flexivirga]	GO:1990904,ribonucleoprotein complex;GO:0005840,ribosome	GO:0003735,structural constituent of ribosome	GO:0006412,translation	lmoi:VV02_21115,path:lmoi03010,Ribosome
WP_265446464.1	WP_265446464.1|WP_265446464.1|WP_265446464.1		GNAT family protein [Flexivirga sp. Q11]		GO:0016747,acyltransferase activity, transferring groups other than amino-acyl groups
WP_279671990.1	WP_279671990.1|WP_279671990.1|WP_279671990.1		RluA family pseudouridine synthase [Flexivirga sp. Q11]		GO:0003723,RNA binding;GO:0120159,rRNA pseudouridine synthase activity	GO:0000455,enzyme-directed rRNA pseudouridine synthesis
WP_265445603.1	WP_265445603.1|WP_265445603.1|WP_265445603.1		LLM class flavin-dependent oxidoreductase [Flexivirga sp. Q11]		GO:0016705,oxidoreductase activity, acting on paired donors, with incorporation or reduction of molecular oxygen
WP_265444661.1	WP_265444661.1|WP_265444661.1|WP_265444661.1		aminotransferase class I/II-fold pyridoxal phosphate-dependent enzyme [Flexivirga sp. Q11]
WP_265445304.1	WP_265445304.1|WP_265445304.1|WP_265445304.1		MIP/aquaporin family protein [Flexivirga sp. Q11]	GO:0016020,membrane	GO:0015267,channel activity
WP_265446472.1	WP_265446472.1|WP_265446472.1|WP_265446472.1		GNAT family N-acetyltransferase [Flexivirga sp. Q11]		GO:0016747,acyltransferase activity, transferring groups other than amino-acyl groups
WP_265445071.1	WP_265445071.1|WP_265445071.1|WP_265445071.1		cell division ATP-binding protein FtsE [Flexivirga sp. Q11]	GO:0005886,plasma membrane	GO:0005524,ATP binding;GO:0016887,ATP hydrolysis activity	GO:0007049,cell cycle;GO:0051301,cell division	lmoi:VV02_11005,path:lmoi02010,ABC transporters
WP_265447728.1	WP_265447728.1|WP_265447728.1|WP_265447728.1		SDR family NAD(P)-dependent oxidoreductase [Flexivirga sp. Q11]				lmoi:VV02_10610,path:lmoi00061,Fatty acid biosynthesis;lmoi:VV02_10610,path:lmoi00780,Biotin metabolism
WP_279672552.1	WP_279672552.1|WP_279672552.1|WP_279672552.1		LCP family protein [Flexivirga sp. Q11]
WP_265448018.1	WP_265448018.1|WP_265448018.1|WP_265448018.1		fumarylacetoacetate hydrolase family protein [Flexivirga sp. Q11]		GO:0016853,isomerase activity
WP_265446876.1	WP_265446876.1|WP_265446876.1|WP_265446876.1		dihydroorotase [Flexivirga sp. Q11]		GO:0004151,dihydroorotase activity;GO:0008270,zinc ion binding	GO:0044205,'de novo' UMP biosynthetic process	lmoi:VV02_14000,path:lmoi00240,Pyrimidine metabolism
WP_265447078.1	WP_265447078.1|WP_265447078.1|WP_265447078.1		type I methionyl aminopeptidase [Flexivirga sp. Q11]		GO:0070006,metalloaminopeptidase activity;GO:0046914,transition metal ion binding	GO:0070084,protein initiator methionine removal;GO:0006508,proteolysis
WP_265445389.1	WP_265445389.1|WP_265445389.1|WP_265445389.1		glycosyl hydrolase family 65 protein [Flexivirga sp. Q11]		GO:0030246,carbohydrate binding;GO:0016757,glycosyltransferase activity	GO:0005975,carbohydrate metabolic process	lmoi:VV02_13005,path:lmoi00500,Starch and sucrose metabolism
WP_265446327.1	WP_265446327.1|WP_265446327.1|WP_265446327.1		protein translocase subunit SecF [Flexivirga sp. Q11]	GO:0005886,plasma membrane	GO:0015450,protein-transporting ATPase activity	GO:0065002,intracellular protein transmembrane transport;GO:0006605,protein targeting;GO:0043952,protein transport by the Sec complex	lmoi:VV02_15180,path:lmoi03060,Protein export;lmoi:VV02_15180,path:lmoi03070,Bacterial secretion system
WP_265444659.1	WP_265444659.1|WP_265444659.1|WP_265444659.1		TIGR03842 family LLM class F420-dependent oxidoreductase [Flexivirga sp. Q11]		GO:0016705,oxidoreductase activity, acting on paired donors, with incorporation or reduction of molecular oxygen
WP_265442443.1	WP_265442443.1|WP_265442443.1|WP_265442443.1		PPOX class F420-dependent oxidoreductase [Flexivirga sp. Q11]
WP_279671567.1	WP_279671567.1|WP_279671567.1|WP_279671567.1		M1 family metallopeptidase [Flexivirga sp. Q11]		GO:0008237,metallopeptidase activity;GO:0008270,zinc ion binding	GO:0006508,proteolysis
WP_265445195.1	WP_265445195.1|WP_265445195.1|WP_265445195.1		PLP-dependent aminotransferase family protein [Flexivirga sp. Q11]		GO:0003824,catalytic activity;GO:0003677,DNA binding;GO:0003700,DNA-binding transcription factor activity;GO:0030170,pyridoxal phosphate binding
WP_265445627.1	WP_265445627.1|WP_265445627.1|WP_265445627.1		hypothetical protein [Flexivirga sp. Q11]	GO:0016020,membrane
WP_265447206.1	WP_265447206.1|WP_265447206.1|WP_265447206.1		DNA primase [Flexivirga sp. Q11]	GO:0000428,DNA-directed RNA polymerase complex;GO:1990077,primosome complex	GO:0003677,DNA binding;GO:0003896,DNA primase activity;GO:0008270,zinc ion binding		lmoi:VV02_13145,path:lmoi03030,DNA replication
WP_265442709.1	WP_265442709.1|WP_265442709.1|WP_265442709.1		extracellular solute-binding protein [Flexivirga sp. Q11]
WP_265447553.1	WP_265447553.1|WP_265447553.1|WP_265447553.1		PLP-dependent aspartate aminotransferase family protein [Flexivirga sp. Q11]		GO:0003824,catalytic activity;GO:0030170,pyridoxal phosphate binding	GO:0019346,transsulfuration	lmoi:VV02_11550,path:lmoi00920,Sulfur metabolism;lmoi:VV02_11550,path:lmoi00270,Cysteine and methionine metabolism;lmoi:VV02_11550,path:lmoi00450,Selenocompound metabolism
WP_265446799.1	WP_265446799.1|WP_265446799.1|WP_265446799.1		DUF695 domain-containing protein [Flexivirga sp. Q11]
WP_265444040.1	WP_265444040.1|WP_265444040.1|WP_265444040.1		FAD binding domain-containing protein [Flexivirga sp. Q11]		GO:0051537,2 iron, 2 sulfur cluster binding;GO:0071949,FAD binding;GO:0046872,metal ion binding;GO:0016491,oxidoreductase activity		lmoi:VV02_14900,path:lmoi00230,Purine metabolism
WP_265442858.1	WP_265442858.1|WP_265442858.1|WP_265442858.1		hypothetical protein [Flexivirga sp. Q11]
WP_265444281.1	WP_265444281.1|WP_265444281.1|WP_265444281.1		serine hydrolase domain-containing protein [Flexivirga sp. Q11]
WP_279671971.1	WP_279671971.1|WP_279671971.1|WP_279671971.1		serpin family protein [Flexivirga sp. Q11]	GO:0005615,extracellular space	GO:0004867,serine-type endopeptidase inhibitor activity
WP_265446491.1	WP_265446491.1|WP_265446491.1|WP_265446491.1		FAD-binding oxidoreductase [Flexivirga sp. Q11]		GO:0071949,FAD binding;GO:0016491,oxidoreductase activity
WP_265444552.1	WP_265444552.1|WP_265444552.1|WP_265444552.1		ATP-dependent helicase [Flexivirga sp. Q11]		GO:0005524,ATP binding;GO:0004386,helicase activity;GO:0016818,hydrolase activity, acting on acid anhydrides, in phosphorus-containing anhydrides;GO:0003676,nucleic acid binding
WP_171154716.1	WP_171154716.1|WP_171154716.1|WP_171154716.1		MULTISPECIES: isocitrate lyase [Flexivirga]		GO:0004451,isocitrate lyase activity;GO:0046872,metal ion binding	GO:0019752,carboxylic acid metabolic process	lmoi:VV02_11810,path:lmoi00630,Glyoxylate and dicarboxylate metabolism
WP_279672574.1	WP_279672574.1|WP_279672574.1|WP_279672574.1		purine-nucleoside phosphorylase [Flexivirga sp. Q11]		GO:0004731,purine-nucleoside phosphorylase activity	GO:0009116,nucleoside metabolic process	lmoi:VV02_10265,path:lmoi00230,Purine metabolism;lmoi:VV02_10265,path:lmoi00760,Nicotinate and nicotinamide metabolism
WP_265447842.1	WP_265447842.1|WP_265447842.1|WP_265447842.1		aldo/keto reductase [Flexivirga sp. Q11]		GO:0016491,oxidoreductase activity
WP_171157370.1	WP_171157370.1|WP_171157370.1|WP_171157370.1		MULTISPECIES: hypothetical protein [Flexivirga]
WP_265446387.1	WP_265446387.1|WP_265446387.1|WP_265446387.1		DUF881 domain-containing protein [Flexivirga sp. Q11]
WP_265444992.1	WP_265444992.1|WP_265444992.1|WP_265444992.1		hypothetical protein [Flexivirga sp. Q11]
WP_279671509.1	WP_279671509.1|WP_279671509.1|WP_279671509.1		ParA family protein [Flexivirga sp. Q11]
WP_279672472.1	WP_279672472.1|WP_279672472.1|WP_279672472.1		hypothetical protein [Flexivirga sp. Q11]		GO:0016491,oxidoreductase activity		lmoi:VV02_21340,path:lmoi00860,Porphyrin metabolism
WP_279672167.1	WP_279672167.1|WP_279672167.1|WP_279672167.1		molybdopterin-synthase adenylyltransferase MoeB [Flexivirga sp. Q11]		GO:0016740,transferase activity;GO:0008641,ubiquitin-like modifier activating enzyme activity		lmoi:VV02_20170,path:lmoi04122,Sulfur relay system
WP_279672542.1	WP_279672542.1|WP_279672542.1|WP_279672542.1		coenzyme F420-0:L-glutamate ligase [Flexivirga sp. Q11]		GO:0043773,coenzyme F420-0 gamma-glutamyl ligase activity;GO:0005525,GTP binding;GO:0046872,metal ion binding		lmoi:VV02_10690,path:lmoi00680,Methane metabolism
WP_279671463.1	WP_279671463.1|WP_279671463.1|WP_279671463.1		ATP-dependent 6-phosphofructokinase [Flexivirga sp. Q11]	GO:0005737,cytoplasm	GO:0003872,6-phosphofructokinase activity;GO:0005524,ATP binding;GO:0047334,diphosphate-fructose-6-phosphate 1-phosphotransferase activity;GO:0046872,metal ion binding	GO:0006002,fructose 6-phosphate metabolic process	lmoi:VV02_03655,path:lmoi00010,Glycolysis / Gluconeogenesis;lmoi:VV02_03655,path:lmoi00030,Pentose phosphate pathway;lmoi:VV02_03655,path:lmoi00051,Fructose and mannose metabolism;lmoi:VV02_03655,path:lmoi00052,Galactose metabolism;lmoi:VV02_03655,path:lmoi00680,Methane metabolism
WP_265443490.1	WP_265443490.1|WP_265443490.1|WP_265443490.1		DEAD/DEAH box helicase [Flexivirga sp. Q11]		GO:0005524,ATP binding;GO:0004386,helicase activity;GO:0003676,nucleic acid binding
WP_279672322.1	WP_279672322.1|WP_279672322.1|WP_279672322.1		methyltransferase domain-containing protein [Flexivirga sp. Q11]
WP_265444994.1	WP_265444994.1|WP_265444994.1|WP_265444994.1		DUF1972 domain-containing protein [Flexivirga sp. Q11]
WP_265444809.1	WP_265444809.1|WP_265444809.1|WP_265444809.1		2-hydroxyacid dehydrogenase [Flexivirga sp. Q11]		GO:0051287,NAD binding;GO:0016614,oxidoreductase activity, acting on CH-OH group of donors
WP_265445612.1	WP_265445612.1|WP_265445612.1|WP_265445612.1		copper resistance protein CopC [Flexivirga sp. Q11]	GO:0016020,membrane;GO:0042597,periplasmic space	GO:0005507,copper ion binding	GO:0006825,copper ion transport;GO:0046688,response to copper ion
WP_265446182.1	WP_265446182.1|WP_265446182.1|WP_265446182.1		NAD(+) diphosphatase [Flexivirga sp. Q11]		GO:0046872,metal ion binding;GO:0000210,NAD+ diphosphatase activity;GO:0035529,NADH pyrophosphatase activity		lmoi:VV02_20110,path:lmoi00760,Nicotinate and nicotinamide metabolism
WP_265448062.1	WP_265448062.1|WP_265448062.1|WP_265448062.1		isoprenyl transferase [Flexivirga sp. Q11]		GO:0000287,magnesium ion binding;GO:0004659,prenyltransferase activity		lmoi:VV02_09215,path:lmoi00900,Terpenoid backbone biosynthesis
WP_279672560.1	WP_279672560.1|WP_279672560.1|WP_279672560.1		TetR/AcrR family transcriptional regulator [Flexivirga sp. Q11]		GO:0003677,DNA binding
WP_279672314.1	WP_279672314.1|WP_279672314.1|WP_279672314.1		MerR family transcriptional regulator [Flexivirga sp. Q11]		GO:0003677,DNA binding;GO:0003700,DNA-binding transcription factor activity
WP_279671353.1	WP_279671353.1|WP_279671353.1|WP_279671353.1		nitroreductase family protein [Flexivirga sp. Q11]
WP_279672488.1	WP_279672488.1|WP_279672488.1|WP_279672488.1		histidine phosphatase family protein [Flexivirga sp. Q11]		GO:0003824,catalytic activity
WP_265446649.1	WP_265446649.1|WP_265446649.1|WP_265446649.1		6-phosphogluconolactonase [Flexivirga sp. Q11]		GO:0017057,6-phosphogluconolactonase activity	GO:0005975,carbohydrate metabolic process;GO:0006098,pentose-phosphate shunt	lmoi:VV02_14575,path:lmoi00030,Pentose phosphate pathway
WP_265445647.1	WP_265445647.1|WP_265445647.1|WP_265445647.1		NADH-quinone oxidoreductase subunit B [Flexivirga sp. Q11]	GO:0005886,plasma membrane	GO:0051539,4 iron, 4 sulfur cluster binding;GO:0005506,iron ion binding;GO:0008137,NADH dehydrogenase (ubiquinone) activity;GO:0048038,quinone binding		lmoi:VV02_21895,path:lmoi00190,Oxidative phosphorylation;lmoi:VV02_22140,path:lmoi00190,Oxidative phosphorylation
WP_265446499.1	WP_265446499.1|WP_265446499.1|WP_265446499.1		Lrp/AsnC family transcriptional regulator [Flexivirga sp. Q11]		GO:0043565,sequence-specific DNA binding
WP_265447737.1	WP_265447737.1|WP_265447737.1|WP_265447737.1		hypothetical protein [Flexivirga sp. Q11]
WP_265443494.1	WP_265443494.1|WP_265443494.1|WP_265443494.1		phosphate ABC transporter ATP-binding protein PstB [Flexivirga sp. Q11]	GO:0016020,membrane	GO:0005524,ATP binding;GO:0016887,ATP hydrolysis activity;GO:0015415,ATPase-coupled phosphate ion transmembrane transporter activity;GO:0005315,inorganic phosphate transmembrane transporter activity		lmoi:VV02_07125,path:lmoi02010,ABC transporters
WP_171156433.1	WP_171156433.1|WP_171156433.1|WP_171156433.1		MULTISPECIES: IclR family transcriptional regulator [Flexivirga]		GO:0003677,DNA binding	GO:0006355,regulation of DNA-templated transcription
WP_265443870.1	WP_265443870.1|WP_265443870.1|WP_265443870.1		response regulator transcription factor [Flexivirga sp. Q11]		GO:0003677,DNA binding	GO:0000160,phosphorelay signal transduction system;GO:0006355,regulation of DNA-templated transcription
WP_265445593.1	WP_265445593.1|WP_265445593.1|WP_265445593.1		ABC transporter substrate-binding protein [Flexivirga sp. Q11]
WP_265448053.1	WP_265448053.1|WP_265448053.1|WP_265448053.1		type I pantothenate kinase [Flexivirga sp. Q11]	GO:0005737,cytoplasm	GO:0005524,ATP binding;GO:0004594,pantothenate kinase activity	GO:0015937,coenzyme A biosynthetic process;GO:0016310,phosphorylation	lmoi:VV02_09325,path:lmoi00770,Pantothenate and CoA biosynthesis
WP_279672315.1	WP_279672315.1|WP_279672315.1|WP_279672315.1		bifunctional nuclease family protein [Flexivirga sp. Q11]		GO:0004518,nuclease activity
WP_279671560.1	WP_279671560.1|WP_279671560.1|WP_279671560.1		diacylglycerol kinase family protein [Flexivirga sp. Q11]		GO:0016301,kinase activity		lmoi:VV02_25650,path:lmoi00561,Glycerolipid metabolism;lmoi:VV02_25650,path:lmoi00564,Glycerophospholipid metabolism
WP_265447691.1	WP_265447691.1|WP_265447691.1|WP_265447691.1		biotin synthase BioB [Flexivirga sp. Q11]		GO:0051537,2 iron, 2 sulfur cluster binding;GO:0051539,4 iron, 4 sulfur cluster binding;GO:0004076,biotin synthase activity;GO:0005506,iron ion binding	GO:0009102,biotin biosynthetic process	lmoi:VV02_01215,path:lmoi00780,Biotin metabolism
WP_265447117.1	WP_265447117.1|WP_265447117.1|WP_265447117.1		hypothetical protein [Flexivirga sp. Q11]
WP_265445780.1	WP_265445780.1|WP_265445780.1|WP_265445780.1		methylmalonyl Co-A mutase-associated GTPase MeaB [Flexivirga sp. Q11]		GO:0005525,GTP binding;GO:0003924,GTPase activity;GO:0016301,kinase activity	GO:0016310,phosphorylation
WP_265445213.1	WP_265445213.1|WP_265445213.1|WP_265445213.1		carbon-nitrogen family hydrolase [Flexivirga sp. Q11]		GO:0016746,acyltransferase activity	GO:0006807,nitrogen compound metabolic process
WP_265443321.1	WP_265443321.1|WP_265443321.1|WP_265443321.1		hypothetical protein [Flexivirga sp. Q11]
WP_279672512.1	WP_279672512.1|WP_279672512.1|WP_279672512.1		pyridoxamine 5'-phosphate oxidase family protein [Flexivirga sp. Q11]
WP_265444479.1	WP_265444479.1|WP_265444479.1|WP_265444479.1		DNA polymerase III subunit delta [Flexivirga sp. Q11]	GO:0009360,DNA polymerase III complex	GO:0003677,DNA binding;GO:0003887,DNA-directed DNA polymerase activity	GO:0006260,DNA replication	lmoi:VV02_17770,path:lmoi03030,DNA replication;lmoi:VV02_17770,path:lmoi03430,Mismatch repair;lmoi:VV02_17770,path:lmoi03440,Homologous recombination
WP_279671641.1	WP_279671641.1|WP_279671641.1|WP_279671641.1		alpha/beta hydrolase [Flexivirga sp. Q11]		GO:0016787,hydrolase activity
WP_265442637.1	WP_265442637.1|WP_265442637.1|WP_265442637.1		DLW-39 family protein [Flexivirga sp. Q11]
WP_279672034.1	WP_279672034.1|WP_279672034.1|WP_279672034.1		tyrosine-protein phosphatase [Flexivirga sp. Q11]		GO:0004721,phosphoprotein phosphatase activity	GO:0016311,dephosphorylation
WP_265446320.1	WP_265446320.1|WP_265446320.1|WP_265446320.1		YebC/PmpR family DNA-binding transcriptional regulator [Flexivirga sp. Q11]	GO:0005737,cytoplasm	GO:0003677,DNA binding	GO:0006355,regulation of DNA-templated transcription
WP_279671683.1	WP_279671683.1|WP_279671683.1|WP_279671683.1		DUF4032 domain-containing protein [Flexivirga sp. Q11]		GO:0016301,kinase activity	GO:0016310,phosphorylation
WP_265442445.1	WP_265442445.1|WP_265442445.1|WP_265442445.1		glycosyltransferase [Flexivirga sp. Q11]
WP_265444271.1	WP_265444271.1|WP_265444271.1|WP_265444271.1		amidohydrolase family protein [Flexivirga sp. Q11]		GO:0016810,hydrolase activity, acting on carbon-nitrogen (but not peptide) bonds
WP_265447645.1	WP_265447645.1|WP_265447645.1|WP_265447645.1		hypothetical protein [Flexivirga sp. Q11]
WP_265442784.1	WP_265442784.1|WP_265442784.1|WP_265442784.1		hypothetical protein [Flexivirga sp. Q11]
WP_265445494.1	WP_265445494.1|WP_265445494.1|WP_265445494.1		LysR family transcriptional regulator [Flexivirga sp. Q11]		GO:0003677,DNA binding;GO:0003700,DNA-binding transcription factor activity
WP_279671507.1	WP_279671507.1|WP_279671507.1|WP_279671507.1		thioredoxin-disulfide reductase [Flexivirga sp. Q11]	GO:0005737,cytoplasm	GO:0004791,thioredoxin-disulfide reductase activity	GO:0019430,removal of superoxide radicals	lmoi:VV02_02465,path:lmoi00450,Selenocompound metabolism
WP_279671678.1	WP_279671678.1|WP_279671678.1|WP_279671678.1		asparaginase [Flexivirga sp. Q11]
WP_265447166.1	WP_265447166.1|WP_265447166.1|WP_265447166.1		2-dehydropantoate 2-reductase [Flexivirga sp. Q11]		GO:0008677,2-dehydropantoate 2-reductase activity	GO:0015940,pantothenate biosynthetic process	lmoi:VV02_18870,path:lmoi00770,Pantothenate and CoA biosynthesis
WP_265443083.1	WP_265443083.1|WP_265443083.1|WP_265443083.1		condensation domain-containing protein [Flexivirga sp. Q11]		GO:0003824,catalytic activity	GO:0008610,lipid biosynthetic process
WP_265445860.1	WP_265445860.1|WP_265445860.1|WP_265445860.1		ABC transporter ATP-binding protein [Flexivirga sp. Q11]		GO:0005524,ATP binding
WP_279671790.1	WP_279671790.1|WP_279671790.1|WP_279671790.1		tRNA (guanosine(37)-N1)-methyltransferase TrmD [Flexivirga sp. Q11]	GO:0005737,cytoplasm	GO:0016747,acyltransferase activity, transferring groups other than amino-acyl groups;GO:0052906,tRNA (guanine(37)-N(1))-methyltransferase activity
WP_265444184.1	WP_265444184.1|WP_265444184.1|WP_265444184.1		LOG family protein [Flexivirga sp. Q11]
WP_265445294.1	WP_265445294.1|WP_265445294.1|WP_265445294.1		LCP family protein [Flexivirga sp. Q11]	GO:0016020,membrane			lmoi:VV02_24705,path:lmoi00552,Teichoic acid biosynthesis
WP_279672336.1	WP_279672336.1|WP_279672336.1|WP_279672336.1		PAC2 family protein [Flexivirga sp. Q11]		GO:0016874,ligase activity
WP_265443802.1	WP_265443802.1|WP_265443802.1|WP_265443802.1		patatin-like phospholipase family protein [Flexivirga sp. Q11]
WP_265446502.1	WP_265446502.1|WP_265446502.1|WP_265446502.1		PH domain-containing protein [Flexivirga sp. Q11]	GO:0016020,membrane
WP_265445666.1	WP_265445666.1|WP_265445666.1|WP_265445666.1		D-arabinono-1,4-lactone oxidase [Flexivirga sp. Q11]	GO:0016020,membrane	GO:0003885,D-arabinono-1,4-lactone oxidase activity;GO:0071949,FAD binding	GO:0019853,L-ascorbic acid biosynthetic process
WP_279671316.1	WP_279671316.1|WP_279671316.1|WP_279671316.1		CCA tRNA nucleotidyltransferase [Flexivirga sp. Q11]		GO:0016779,nucleotidyltransferase activity;GO:0003723,RNA binding	GO:0031123,RNA 3'-end processing	lmoi:VV02_02500,path:lmoi03018,RNA degradation
WP_265443258.1	WP_265443258.1|WP_265443258.1|WP_265443258.1		alpha/beta hydrolase [Flexivirga sp. Q11]		GO:0016787,hydrolase activity
WP_265446548.1	WP_265446548.1|WP_265446548.1|WP_265446548.1		MSMEG_4193 family putative phosphomutase [Flexivirga sp. Q11]
WP_279672185.1	WP_279672185.1|WP_279672185.1|WP_279672185.1		magnesium and cobalt transport protein CorA [Flexivirga sp. Q11]	GO:0016020,membrane	GO:0046873,metal ion transmembrane transporter activity
WP_265446896.1	WP_265446896.1|WP_265446896.1|WP_265446896.1		endolytic transglycosylase MltG [Flexivirga sp. Q11]	GO:0005886,plasma membrane	GO:0008932,lytic endotransglycosylase activity	GO:0071555,cell wall organization;GO:0009252,peptidoglycan biosynthetic process
WP_265445763.1	WP_265445763.1|WP_265445763.1|WP_265445763.1		adenosine deaminase [Flexivirga sp. Q11]		GO:0019239,deaminase activity;GO:0016814,hydrolase activity, acting on carbon-nitrogen (but not peptide) bonds, in cyclic amidines	GO:0009168,purine ribonucleoside monophosphate biosynthetic process	lmoi:VV02_21595,path:lmoi00230,Purine metabolism
WP_265446996.1	WP_265446996.1|WP_265446996.1|WP_265446996.1		branched-chain amino acid ABC transporter permease [Flexivirga sp. Q11]	GO:0005886,plasma membrane	GO:0015658,branched-chain amino acid transmembrane transporter activity		lmoi:VV02_14285,path:lmoi02010,ABC transporters;lmoi:VV02_14285,path:lmoi02024,Quorum sensing
WP_265447256.1	WP_265447256.1|WP_265447256.1|WP_265447256.1		class I SAM-dependent methyltransferase [Flexivirga sp. Q11]		GO:0008168,methyltransferase activity
WP_265446891.1	WP_265446891.1|WP_265446891.1|WP_265446891.1		3-dehydroquinate synthase [Flexivirga sp. Q11]	GO:0005737,cytoplasm	GO:0003856,3-dehydroquinate synthase activity;GO:0046872,metal ion binding;GO:0000166,nucleotide binding	GO:0008652,amino acid biosynthetic process;GO:0009073,aromatic amino acid family biosynthetic process;GO:0009423,chorismate biosynthetic process	lmoi:VV02_13945,path:lmoi00400,Phenylalanine, tyrosine and tryptophan biosynthesis
WP_265447972.1	WP_265447972.1|WP_265447972.1|WP_265447972.1		DNA helicase PcrA [Flexivirga sp. Q11]	GO:0005737,cytoplasm	GO:0005524,ATP binding;GO:0016887,ATP hydrolysis activity;GO:0003677,DNA binding;GO:0003678,DNA helicase activity	GO:0006268,DNA unwinding involved in DNA replication	lmoi:VV02_09745,path:lmoi03420,Nucleotide excision repair;lmoi:VV02_09745,path:lmoi03430,Mismatch repair
WP_265443619.1	WP_265443619.1|WP_265443619.1|WP_265443619.1		acetyl-CoA C-acetyltransferase [Flexivirga sp. Q11]		GO:0003985,acetyl-CoA C-acetyltransferase activity		lmoi:VV02_00110,path:lmoi00620,Pyruvate metabolism;lmoi:VV02_00110,path:lmoi00630,Glyoxylate and dicarboxylate metabolism;lmoi:VV02_00110,path:lmoi00650,Butanoate metabolism;lmoi:VV02_00110,path:lmoi00071,Fatty acid degradation;lmoi:VV02_00110,path:lmoi00280,Valine, leucine and isoleucine degradation;lmoi:VV02_00110,path:lmoi00310,Lysine degradation;lmoi:VV02_00110,path:lmoi00380,Tryptophan metab…
WP_265445951.1	WP_265445951.1|WP_265445951.1|WP_265445951.1		DUF2891 family protein [Flexivirga sp. Q11]
WP_265443151.1	WP_265443151.1|WP_265443151.1|WP_265443151.1		dioxygenase [Flexivirga sp. Q11]
WP_265443924.1	WP_265443924.1|WP_265443924.1|WP_265443924.1		S8 family peptidase [Flexivirga sp. Q11]
WP_265445590.1	WP_265445590.1|WP_265445590.1|WP_265445590.1		zinc finger domain-containing protein [Flexivirga sp. Q11]		GO:0140078,class I DNA-(apurinic or apyrimidinic site) endonuclease activity;GO:0003684,damaged DNA binding;GO:0019104,DNA N-glycosylase activity;GO:0008270,zinc ion binding	GO:0006284,base-excision repair	lmoi:VV02_06355,path:lmoi03410,Base excision repair
WP_265446801.1	WP_265446801.1|WP_265446801.1|WP_265446801.1		SRPBCC family protein [Flexivirga sp. Q11]
WP_171150739.1	WP_171150739.1|WP_171150739.1|WP_171150739.1		MULTISPECIES: hypothetical protein [Flexivirga]
WP_279671934.1	WP_279671934.1|WP_279671934.1|WP_279671934.1		Stk1 family PASTA domain-containing Ser/Thr kinase [Flexivirga sp. Q11]	GO:0016020,membrane	GO:0005524,ATP binding;GO:0004674,protein serine/threonine kinase activity	GO:0006468,protein phosphorylation
WP_265447477.1	WP_265447477.1|WP_265447477.1|WP_265447477.1		maleylpyruvate isomerase family mycothiol-dependent enzyme [Flexivirga sp. Q11]		GO:0046872,metal ion binding
WP_265442736.1	WP_265442736.1|WP_265442736.1|WP_265442736.1		TerD family protein [Flexivirga sp. Q11]
WP_265444976.1	WP_265444976.1|WP_265444976.1|WP_265444976.1		hemolysin family protein [Flexivirga sp. Q11]	GO:0016020,membrane	GO:0050660,flavin adenine dinucleotide binding
WP_265447546.1	WP_265447546.1|WP_265447546.1|WP_265447546.1		sodium:solute symporter family protein [Flexivirga sp. Q11]	GO:0016020,membrane	GO:0022857,transmembrane transporter activity
WP_279671935.1	WP_279671935.1|WP_279671935.1|WP_279671935.1		lysophospholipid acyltransferase family protein [Flexivirga sp. Q11]		GO:0016746,acyltransferase activity		lmoi:VV02_23835,path:lmoi00561,Glycerolipid metabolism;lmoi:VV02_23835,path:lmoi00564,Glycerophospholipid metabolism
WP_265445264.1	WP_265445264.1|WP_265445264.1|WP_265445264.1		ABC transporter substrate-binding protein [Flexivirga sp. Q11]	GO:0043190,ATP-binding cassette (ABC) transporter complex	GO:0022857,transmembrane transporter activity		lmoi:VV02_24860,path:lmoi02010,ABC transporters
WP_265447305.1	WP_265447305.1|WP_265447305.1|WP_265447305.1		sugar ABC transporter substrate-binding protein [Flexivirga sp. Q11]				lmoi:VV02_12745,path:lmoi02010,ABC transporters
WP_265444831.1	WP_265444831.1|WP_265444831.1|WP_265444831.1		electron transfer flavoprotein subunit beta/FixA family protein [Flexivirga sp. Q11]		GO:0009055,electron transfer activity
WP_265447676.1	WP_265447676.1|WP_265447676.1|WP_265447676.1		GNAT family N-acetyltransferase [Flexivirga sp. Q11]		GO:0016747,acyltransferase activity, transferring groups other than amino-acyl groups
WP_265445059.1	WP_265445059.1|WP_265445059.1|WP_265445059.1		ABC transporter ATP-binding protein [Flexivirga sp. Q11]		GO:0005524,ATP binding
WP_265444818.1	WP_265444818.1|WP_265444818.1|WP_265444818.1		cytidylate kinase-like family protein [Flexivirga sp. Q11]
WP_265444415.1	WP_265444415.1|WP_265444415.1|WP_265444415.1		DUF445 domain-containing protein [Flexivirga sp. Q11]
WP_265444828.1	WP_265444828.1|WP_265444828.1|WP_265444828.1		hypothetical protein [Flexivirga sp. Q11]
WP_265444331.1	WP_265444331.1|WP_265444331.1|WP_265444331.1		SRPBCC family protein [Flexivirga sp. Q11]
WP_265447907.1	WP_265447907.1|WP_265447907.1|WP_265447907.1		HAD-IIA family hydrolase [Flexivirga sp. Q11]		GO:0016787,hydrolase activity;GO:0046872,metal ion binding		lmoi:VV02_09975,path:lmoi00230,Purine metabolism;lmoi:VV02_09975,path:lmoi00240,Pyrimidine metabolism;lmoi:VV02_09975,path:lmoi00760,Nicotinate and nicotinamide metabolism
WP_265444080.1	WP_265444080.1|WP_265444080.1|WP_265444080.1		ROK family glucokinase [Flexivirga sp. Q11]	GO:0005737,cytoplasm	GO:0004340,glucokinase activity	GO:0006096,glycolytic process	lmoi:VV02_16895,path:lmoi00010,Glycolysis / Gluconeogenesis;lmoi:VV02_16895,path:lmoi00052,Galactose metabolism;lmoi:VV02_16895,path:lmoi00500,Starch and sucrose metabolism;lmoi:VV02_16895,path:lmoi00520,Amino sugar and nucleotide sugar metabolism;lmoi:VV02_16895,path:lmoi00521,Streptomycin biosynthesis
WP_265445756.1	WP_265445756.1|WP_265445756.1|WP_265445756.1		MaoC family dehydratase N-terminal domain-containing protein [Flexivirga sp. Q11]
WP_265446840.1	WP_265446840.1|WP_265446840.1|WP_265446840.1		3,4-dihydroxy-2-butanone-4-phosphate synthase [Flexivirga sp. Q11]		GO:0008686,3,4-dihydroxy-2-butanone-4-phosphate synthase activity;GO:0005525,GTP binding;GO:0003935,GTP cyclohydrolase II activity;GO:0000287,magnesium ion binding;GO:0030145,manganese ion binding;GO:0008270,zinc ion binding	GO:0009231,riboflavin biosynthetic process	lmoi:VV02_14110,path:lmoi00740,Riboflavin metabolism;lmoi:VV02_14110,path:lmoi00790,Folate biosynthesis
WP_265446670.1	WP_265446670.1|WP_265446670.1|WP_265446670.1		RNase adapter RapZ [Flexivirga sp. Q11]		GO:0005524,ATP binding;GO:0005525,GTP binding
WP_265447051.1	WP_265447051.1|WP_265447051.1|WP_265447051.1		DUF952 domain-containing protein [Flexivirga sp. Q11]
WP_265447260.1	WP_265447260.1|WP_265447260.1|WP_265447260.1		hemolysin family protein [Flexivirga sp. Q11]	GO:0016020,membrane	GO:0050660,flavin adenine dinucleotide binding
WP_279671967.1	WP_279671967.1|WP_279671967.1|WP_279671967.1		DUF2469 domain-containing protein [Flexivirga sp. Q11]
WP_265444986.1	WP_265444986.1|WP_265444986.1|WP_265444986.1		GDSL-type esterase/lipase family protein [Flexivirga sp. Q11]				lmoi:VV02_19775,path:lmoi01040,Biosynthesis of unsaturated fatty acids
WP_265445027.1	WP_265445027.1|WP_265445027.1|WP_265445027.1		3-phosphoshikimate 1-carboxyvinyltransferase [Flexivirga sp. Q11]	GO:0005737,cytoplasm	GO:0003866,3-phosphoshikimate 1-carboxyvinyltransferase activity	GO:0008652,amino acid biosynthetic process;GO:0009073,aromatic amino acid family biosynthetic process;GO:0009423,chorismate biosynthetic process	lmoi:VV02_19880,path:lmoi00400,Phenylalanine, tyrosine and tryptophan biosynthesis
WP_279672174.1	WP_279672174.1|WP_279672174.1|WP_279672174.1		divalent cation tolerance protein CutA [Flexivirga sp. Q11]			GO:0010038,response to metal ion
WP_265447106.1	WP_265447106.1|WP_265447106.1|WP_265447106.1		Nif3-like dinuclear metal center hexameric protein [Flexivirga sp. Q11]
WP_265445122.1	WP_265445122.1|WP_265445122.1|WP_265445122.1		ATP-dependent Clp protease proteolytic subunit [Flexivirga sp. Q11]	GO:0005737,cytoplasm	GO:0004176,ATP-dependent peptidase activity;GO:0004252,serine-type endopeptidase activity	GO:0006508,proteolysis
WP_279672255.1	WP_279672255.1|WP_279672255.1|WP_279672255.1		TetR/AcrR family transcriptional regulator [Flexivirga sp. Q11]		GO:0003677,DNA binding
WP_265443164.1	WP_265443164.1|WP_265443164.1|WP_265443164.1		phage holin family protein [Flexivirga sp. Q11]	GO:0016020,membrane
WP_265444129.1	WP_265444129.1|WP_265444129.1|WP_265444129.1		DUF3043 domain-containing protein [Flexivirga sp. Q11]	GO:0016020,membrane
WP_265444078.1	WP_265444078.1|WP_265444078.1|WP_265444078.1		ROK family glucokinase [Flexivirga sp. Q11]	GO:0005737,cytoplasm	GO:0004340,glucokinase activity	GO:0006096,glycolytic process	lmoi:VV02_16890,path:lmoi00010,Glycolysis / Gluconeogenesis;lmoi:VV02_16890,path:lmoi00052,Galactose metabolism;lmoi:VV02_16890,path:lmoi00500,Starch and sucrose metabolism;lmoi:VV02_16890,path:lmoi00520,Amino sugar and nucleotide sugar metabolism;lmoi:VV02_16890,path:lmoi00521,Streptomycin biosynthesis
WP_265444954.1	WP_265444954.1|WP_265444954.1|WP_265444954.1		peptide chain release factor 1 [Flexivirga sp. Q11]	GO:0005737,cytoplasm	GO:0016149,translation release factor activity, codon specific
WP_265445615.1	WP_265445615.1|WP_265445615.1|WP_265445615.1		GMC family oxidoreductase N-terminal domain-containing protein [Flexivirga sp. Q11]
WP_265442918.1	WP_265442918.1|WP_265442918.1|WP_265442918.1		galactose-1-phosphate uridylyltransferase [Flexivirga sp. Q11]		GO:0008108,UDP-glucose;GO:0008270,zinc ion binding	GO:0033499,galactose catabolic process via UDP-galactose	lmoi:VV02_25495,path:lmoi00052,Galactose metabolism;lmoi:VV02_25495,path:lmoi00520,Amino sugar and nucleotide sugar metabolism
WP_265443458.1	WP_265443458.1|WP_265443458.1|WP_265443458.1		GNAT family N-acetyltransferase [Flexivirga sp. Q11]		GO:0016747,acyltransferase activity, transferring groups other than amino-acyl groups
WP_279672361.1	WP_279672361.1|WP_279672361.1|WP_279672361.1		alpha-(1-_3)-arabinofuranosyltransferase family protein [Flexivirga sp. Q11]	GO:0016020,membrane	GO:0016740,transferase activity
WP_279672019.1	WP_279672019.1|WP_279672019.1|WP_279672019.1		glucosidase [Flexivirga sp. Q11]		GO:0004573,Glc3Man9GlcNAc2 oligosaccharide glucosidase activity	GO:0009311,oligosaccharide metabolic process
WP_265447735.1	WP_265447735.1|WP_265447735.1|WP_265447735.1		hypothetical protein [Flexivirga sp. Q11]
WP_265446382.1	WP_265446382.1|WP_265446382.1|WP_265446382.1		formate dehydrogenase accessory sulfurtransferase FdhD [Flexivirga sp. Q11]	GO:0005737,cytoplasm	GO:0097163,sulfur carrier activity;GO:0016783,sulfurtransferase activity	GO:0006777,Mo-molybdopterin cofactor biosynthetic process
WP_279672280.1	WP_279672280.1|WP_279672280.1|WP_279672280.1		C40 family peptidase [Flexivirga sp. Q11]
WP_265447300.1	WP_265447300.1|WP_265447300.1|WP_265447300.1		acyl-CoA dehydrogenase family protein [Flexivirga sp. Q11]		GO:0003995,acyl-CoA dehydrogenase activity;GO:0050660,flavin adenine dinucleotide binding
WP_279672309.1	WP_279672309.1|WP_279672309.1|WP_279672309.1		lysophospholipid acyltransferase family protein [Flexivirga sp. Q11]		GO:0016746,acyltransferase activity		lmoi:VV02_15300,path:lmoi00561,Glycerolipid metabolism;lmoi:VV02_15300,path:lmoi00564,Glycerophospholipid metabolism
WP_265448072.1	WP_265448072.1|WP_265448072.1|WP_265448072.1		ABC transporter permease [Flexivirga sp. Q11]	GO:0043190,ATP-binding cassette (ABC) transporter complex	GO:0140359,ABC-type transporter activity	GO:0046677,response to antibiotic
WP_265443706.1	WP_265443706.1|WP_265443706.1|WP_265443706.1		GntR family transcriptional regulator [Flexivirga sp. Q11]		GO:0003677,DNA binding;GO:0003700,DNA-binding transcription factor activity
WP_265444993.1	WP_265444993.1|WP_265444993.1|WP_265444993.1		glycosyltransferase [Flexivirga sp. Q11]
WP_279672166.1	WP_279672166.1|WP_279672166.1|WP_279672166.1		DUF3107 domain-containing protein [Flexivirga sp. Q11]		GO:0005524,ATP binding
WP_265444168.1	WP_265444168.1|WP_265444168.1|WP_265444168.1		SDR family oxidoreductase [Flexivirga sp. Q11]		GO:0016491,oxidoreductase activity		lmoi:VV02_05830,path:lmoi01056,Biosynthesis of type II polyketide backbone;lmoi:VV02_05830,path:lmoi00253,Tetracycline biosynthesis
WP_265446954.1	WP_265446954.1|WP_265446954.1|WP_265446954.1		NAD kinase [Flexivirga sp. Q11]	GO:0005737,cytoplasm	GO:0005524,ATP binding;GO:0046872,metal ion binding;GO:0051287,NAD binding;GO:0003951,NAD+ kinase activity	GO:0019674,NAD metabolic process;GO:0006741,NADP biosynthetic process;GO:0016310,phosphorylation	lmoi:VV02_13785,path:lmoi00760,Nicotinate and nicotinamide metabolism
WP_265447511.1	WP_265447511.1|WP_265447511.1|WP_265447511.1		alpha-galactosidase [Flexivirga sp. Q11]		GO:0052692,raffinose alpha-galactosidase activity	GO:0016052,carbohydrate catabolic process	lmoi:VV02_12205,path:lmoi00052,Galactose metabolism;lmoi:VV02_12205,path:lmoi00561,Glycerolipid metabolism;lmoi:VV02_12205,path:lmoi00600,Sphingolipid metabolism
WP_265444796.1	WP_265444796.1|WP_265444796.1|WP_265444796.1		acetolactate synthase small subunit [Flexivirga sp. Q11]	GO:0005737,cytoplasm	GO:0003984,acetolactate synthase activity;GO:1990610,acetolactate synthase regulator activity	GO:0009097,isoleucine biosynthetic process;GO:0009099,valine biosynthetic process	lmoi:VV02_18960,path:lmoi00650,Butanoate metabolism;lmoi:VV02_18960,path:lmoi00660,C5-Branched dibasic acid metabolism;lmoi:VV02_18960,path:lmoi00290,Valine, leucine and isoleucine biosynthesis;lmoi:VV02_18960,path:lmoi00770,Pantothenate and CoA biosynthesis
WP_265442965.1	WP_265442965.1|WP_265442965.1|WP_265442965.1		non-homologous end-joining DNA ligase [Flexivirga sp. Q11]		GO:0016874,ligase activity
WP_279671372.1	WP_279671372.1|WP_279671372.1|WP_279671372.1		LLM class flavin-dependent oxidoreductase [Flexivirga sp. Q11]
WP_265446128.1	WP_265446128.1|WP_265446128.1|WP_265446128.1		ATP-dependent DNA helicase [Flexivirga sp. Q11]		GO:0005524,ATP binding;GO:0003677,DNA binding;GO:0003678,DNA helicase activity;GO:0016787,hydrolase activity		lmoi:VV02_20155,path:lmoi03420,Nucleotide excision repair;lmoi:VV02_20155,path:lmoi03430,Mismatch repair
WP_279671607.1	WP_279671607.1|WP_279671607.1|WP_279671607.1		NUDIX domain-containing protein [Flexivirga sp. Q11]		GO:0016787,hydrolase activity;GO:0046872,metal ion binding
WP_265445118.1	WP_265445118.1|WP_265445118.1|WP_265445118.1		GNAT family N-acetyltransferase [Flexivirga sp. Q11]		GO:0016747,acyltransferase activity, transferring groups other than amino-acyl groups
WP_279671952.1	WP_279671952.1|WP_279671952.1|WP_279671952.1		response regulator transcription factor [Flexivirga sp. Q11]		GO:0003677,DNA binding	GO:0000160,phosphorelay signal transduction system;GO:0006355,regulation of DNA-templated transcription
WP_279671601.1	WP_279671601.1|WP_279671601.1|WP_279671601.1		polysulfide reductase NrfD [Flexivirga sp. Q11]
WP_265447286.1	WP_265447286.1|WP_265447286.1|WP_265447286.1		hotdog fold domain-containing protein [Flexivirga sp. Q11]
WP_265445035.1	WP_265445035.1|WP_265445035.1|WP_265445035.1		inositol monophosphatase family protein [Flexivirga sp. Q11]		GO:0046872,metal ion binding		lmoi:VV02_19890,path:lmoi00340,Histidine metabolism
WP_265445239.1	WP_265445239.1|WP_265445239.1|WP_265445239.1		phenylacetate-CoA oxygenase subunit PaaJ [Flexivirga sp. Q11]				lmoi:VV02_18275,path:lmoi00360,Phenylalanine metabolism
WP_265442821.1	WP_265442821.1|WP_265442821.1|WP_265442821.1		iron-siderophore ABC transporter substrate-binding protein [Flexivirga sp. Q11]				lmoi:VV02_04020,path:lmoi02010,ABC transporters
WP_265445955.1	WP_265445955.1|WP_265445955.1|WP_265445955.1		wax ester/triacylglycerol synthase family O-acyltransferase [Flexivirga sp. Q11]		GO:0004144,diacylglycerol O-acyltransferase activity	GO:0006071,glycerol metabolic process;GO:0019432,triglyceride biosynthetic process	lmoi:VV02_20950,path:lmoi00561,Glycerolipid metabolism
WP_265442434.1	WP_265442434.1|WP_265442434.1|WP_265442434.1		alpha/beta fold hydrolase [Flexivirga sp. Q11]		GO:0003824,catalytic activity
WP_265445505.1	WP_265445505.1|WP_265445505.1|WP_265445505.1		LppX_LprAFG lipoprotein [Flexivirga sp. Q11]
WP_279672214.1	WP_279672214.1|WP_279672214.1|WP_279672214.1		sigma-70 family RNA polymerase sigma factor [Flexivirga sp. Q11]		GO:0003677,DNA binding;GO:0016987,sigma factor activity	GO:0006352,DNA-templated transcription initiation;GO:0050896,response to stimulus
WP_279672122.1	WP_279672122.1|WP_279672122.1|WP_279672122.1		BTAD domain-containing putative transcriptional regulator [Flexivirga sp. Q11]		GO:0043531,ADP binding;GO:0003677,DNA binding	GO:0098542,defense response to other organism;GO:0000160,phosphorelay signal transduction system;GO:0006355,regulation of DNA-templated transcription
WP_265444275.1	WP_265444275.1|WP_265444275.1|WP_265444275.1		[protein-PII] uridylyltransferase [Flexivirga sp. Q11]		GO:0008773,[protein-PII] uridylyltransferase activity;GO:0008081,phosphoric diester hydrolase activity	GO:0006807,nitrogen compound metabolic process;GO:0006808,regulation of nitrogen utilization	lmoi:VV02_11735,path:lmoi02020,Two-component system
WP_265444633.1	WP_265444633.1|WP_265444633.1|WP_265444633.1		rod shape-determining protein [Flexivirga sp. Q11]		GO:0005524,ATP binding;GO:0140662,ATP-dependent protein folding chaperone;GO:0051082,unfolded protein binding		lmoi:VV02_05685,path:lmoi03018,RNA degradation
WP_265444055.1	WP_265444055.1|WP_265444055.1|WP_265444055.1		methylenetetrahydrofolate reductase [NAD(P)H] [Flexivirga sp. Q11]		GO:0004489,methylenetetrahydrofolate reductase (NAD(P)H) activity	GO:0006555,methionine metabolic process;GO:0035999,tetrahydrofolate interconversion	lmoi:VV02_16820,path:lmoi00670,One carbon pool by folate
WP_279671543.1	WP_279671543.1|WP_279671543.1|WP_279671543.1		polyphosphate kinase 2 [Flexivirga sp. Q11]		GO:0008976,polyphosphate kinase activity	GO:0016310,phosphorylation	lmoi:VV02_11365,path:lmoi00190,Oxidative phosphorylation;lmoi:VV02_11365,path:lmoi03018,RNA degradation
WP_265445724.1	WP_265445724.1|WP_265445724.1|WP_265445724.1		NADPH:quinone oxidoreductase family protein [Flexivirga sp. Q11]		GO:0016491,oxidoreductase activity;GO:0008270,zinc ion binding
WP_265442591.1	WP_265442591.1|WP_265442591.1|WP_265442591.1		DUF6049 family protein [Flexivirga sp. Q11]	GO:0016020,membrane
WP_265443064.1	WP_265443064.1|WP_265443064.1|WP_265443064.1		lysophospholipid acyltransferase family protein [Flexivirga sp. Q11]		GO:0016746,acyltransferase activity		lmoi:VV02_23835,path:lmoi00561,Glycerolipid metabolism;lmoi:VV02_23835,path:lmoi00564,Glycerophospholipid metabolism
WP_265443144.1	WP_265443144.1|WP_265443144.1|WP_265443144.1		ArsA-related P-loop ATPase [Flexivirga sp. Q11]		GO:0005524,ATP binding;GO:0016887,ATP hydrolysis activity
WP_265443367.1	WP_265443367.1|WP_265443367.1|WP_265443367.1		class I SAM-dependent methyltransferase [Flexivirga sp. Q11]		GO:0008168,methyltransferase activity	GO:0032259,methylation
WP_279672342.1	WP_279672342.1|WP_279672342.1|WP_279672342.1		phosphoserine phosphatase SerB [Flexivirga sp. Q11]		GO:0016746,acyltransferase activity
WP_265447480.1	WP_265447480.1|WP_265447480.1|WP_265447480.1		DoxX family protein [Flexivirga sp. Q11]	GO:0016020,membrane
WP_265442466.1	WP_265442466.1|WP_265442466.1|WP_265442466.1		alpha/beta hydrolase [Flexivirga sp. Q11]
WP_265442655.1	WP_265442655.1|WP_265442655.1|WP_265442655.1		ATP-grasp domain-containing protein [Flexivirga sp. Q11]		GO:0005524,ATP binding;GO:0003824,catalytic activity;GO:0046872,metal ion binding
WP_265444640.1	WP_265444640.1|WP_265444640.1|WP_265444640.1		undecaprenyl-diphosphate phosphatase [Flexivirga sp. Q11]	GO:0005886,plasma membrane	GO:0050380,undecaprenyl-diphosphatase activity	GO:0071555,cell wall organization;GO:0016311,dephosphorylation;GO:0009252,peptidoglycan biosynthetic process;GO:0008360,regulation of cell shape;GO:0046677,response to antibiotic	lmoi:VV02_18380,path:lmoi00550,Peptidoglycan biosynthesis;lmoi:VV02_18380,path:lmoi00552,Teichoic acid biosynthesis
WP_265447709.1	WP_265447709.1|WP_265447709.1|WP_265447709.1		SIS domain-containing protein [Flexivirga sp. Q11]		GO:0097367,carbohydrate derivative binding;GO:0004347,glucose-6-phosphate isomerase activity;GO:0004476,mannose-6-phosphate isomerase activity	GO:1901135,carbohydrate derivative metabolic process;GO:0005975,carbohydrate metabolic process	lmoi:VV02_10740,path:lmoi00010,Glycolysis / Gluconeogenesis;lmoi:VV02_10740,path:lmoi00030,Pentose phosphate pathway;lmoi:VV02_10740,path:lmoi00051,Fructose and mannose metabolism;lmoi:VV02_10740,path:lmoi00500,Starch and sucrose metabolism;lmoi:VV02_10740,path:lmoi00520,Amino sugar and nucleotide sugar metabolism
WP_279671916.1	WP_279671916.1|WP_279671916.1|WP_279671916.1		phosphotransferase [Flexivirga sp. Q11]
WP_265445753.1	WP_265445753.1|WP_265445753.1|WP_265445753.1		MaoC/PaaZ C-terminal domain-containing protein [Flexivirga sp. Q11]
WP_265443479.1	WP_265443479.1|WP_265443479.1|WP_265443479.1		glycosyltransferase [Flexivirga sp. Q11]
WP_265447275.1	WP_265447275.1|WP_265447275.1|WP_265447275.1		quinolinate synthase NadA [Flexivirga sp. Q11]	GO:0005737,cytoplasm	GO:0051539,4 iron, 4 sulfur cluster binding;GO:0046872,metal ion binding;GO:0008987,quinolinate synthetase A activity	GO:0009435,NAD biosynthetic process	lmoi:VV02_19720,path:lmoi00760,Nicotinate and nicotinamide metabolism
WP_246241791.1	WP_246241791.1|WP_246241791.1|WP_246241791.1		MULTISPECIES: DUF1269 domain-containing protein [Flexivirga]
WP_171155150.1	WP_171155150.1|WP_171155150.1|WP_171155150.1		MULTISPECIES: SDR family oxidoreductase [Flexivirga]
WP_279672261.1	WP_279672261.1|WP_279672261.1|WP_279672261.1		PDZ domain-containing protein [Flexivirga sp. Q11]		GO:0005524,ATP binding;GO:0004176,ATP-dependent peptidase activity;GO:0004252,serine-type endopeptidase activity	GO:0030163,protein catabolic process;GO:0006508,proteolysis
WP_265444171.1	WP_265444171.1|WP_265444171.1|WP_265444171.1		Lrp/AsnC family transcriptional regulator [Flexivirga sp. Q11]		GO:0043565,sequence-specific DNA binding
WP_279672249.1	WP_279672249.1|WP_279672249.1|WP_279672249.1		succinyldiaminopimelate transaminase [Flexivirga sp. Q11]		GO:0030170,pyridoxal phosphate binding;GO:0008483,transaminase activity	GO:0009058,biosynthetic process
WP_212755869.1	WP_212755869.1|WP_212755869.1|WP_212755869.1		MULTISPECIES: three-Cys-motif partner protein TcmP [Flexivirga]
WP_265446531.1	WP_265446531.1|WP_265446531.1|WP_265446531.1		D-arabinono-1,4-lactone oxidase [Flexivirga sp. Q11]	GO:0016020,membrane	GO:0003885,D-arabinono-1,4-lactone oxidase activity;GO:0071949,FAD binding	GO:0019853,L-ascorbic acid biosynthetic process
WP_265443854.1	WP_265443854.1|WP_265443854.1|WP_265443854.1		TerD family protein [Flexivirga sp. Q11]
WP_279672456.1	WP_279672456.1|WP_279672456.1|WP_279672456.1		radical SAM family heme chaperone HemW [Flexivirga sp. Q11]	GO:0005737,cytoplasm	GO:0051539,4 iron, 4 sulfur cluster binding;GO:0004109,coproporphyrinogen oxidase activity;GO:0046872,metal ion binding	GO:0006779,porphyrin-containing compound biosynthetic process
WP_265444475.1	WP_265444475.1|WP_265444475.1|WP_265444475.1		DegV family protein [Flexivirga sp. Q11]		GO:0008289,lipid binding
WP_265445420.1	WP_265445420.1|WP_265445420.1|WP_265445420.1		APC family permease [Flexivirga sp. Q11]
WP_265445019.1	WP_265445019.1|WP_265445019.1|WP_265445019.1		mycothiol system anti-sigma-R factor [Flexivirga sp. Q11]
WP_279672256.1	WP_279672256.1|WP_279672256.1|WP_279672256.1		ATP-dependent DNA helicase [Flexivirga sp. Q11]		GO:0005524,ATP binding;GO:0003677,DNA binding;GO:0003678,DNA helicase activity;GO:0016787,hydrolase activity
WP_265442473.1	WP_265442473.1|WP_265442473.1|WP_265442473.1		ABC transporter substrate-binding protein [Flexivirga sp. Q11]
WP_279671725.1	WP_279671725.1|WP_279671725.1|WP_279671725.1		TatD family hydrolase [Flexivirga sp. Q11]		GO:0004536,DNA nuclease activity
WP_265446791.1	WP_265446791.1|WP_265446791.1|WP_265446791.1		ABC transporter ATP-binding protein [Flexivirga sp. Q11]		GO:0005524,ATP binding;GO:0016887,ATP hydrolysis activity;GO:0015658,branched-chain amino acid transmembrane transporter activity		lmoi:VV02_14295,path:lmoi02010,ABC transporters;lmoi:VV02_14295,path:lmoi02024,Quorum sensing
WP_265447978.1	WP_265447978.1|WP_265447978.1|WP_265447978.1		serine hydrolase domain-containing protein [Flexivirga sp. Q11]
WP_265446542.1	WP_265446542.1|WP_265446542.1|WP_265446542.1		PD-(D/E)XK nuclease family protein [Flexivirga sp. Q11]
WP_265443480.1	WP_265443480.1|WP_265443480.1|WP_265443480.1		TetR family transcriptional regulator [Flexivirga sp. Q11]		GO:0003677,DNA binding
WP_279671459.1	WP_279671459.1|WP_279671459.1|WP_279671459.1		long-chain fatty acid--CoA ligase [Flexivirga sp. Q11]		GO:0016874,ligase activity
WP_171153220.1	WP_171153220.1|WP_171153220.1|WP_171153220.1		MULTISPECIES: MaoC family dehydratase [Flexivirga]
WP_265446479.1	WP_265446479.1|WP_265446479.1|WP_265446479.1		LLM class flavin-dependent oxidoreductase [Flexivirga sp. Q11]		GO:0016705,oxidoreductase activity, acting on paired donors, with incorporation or reduction of molecular oxygen
WP_265444174.1	WP_265444174.1|WP_265444174.1|WP_265444174.1		hypothetical protein [Flexivirga sp. Q11]
WP_265446793.1	WP_265446793.1|WP_265446793.1|WP_265446793.1		ABC transporter ATP-binding protein [Flexivirga sp. Q11]		GO:0005524,ATP binding		lmoi:VV02_14290,path:lmoi02010,ABC transporters;lmoi:VV02_14290,path:lmoi02024,Quorum sensing
WP_265444915.1	WP_265444915.1|WP_265444915.1|WP_265444915.1		cob(I)yrinic acid a,c-diamide adenosyltransferase [Flexivirga sp. Q11]		GO:0005524,ATP binding;GO:0008817,corrinoid adenosyltransferase activity	GO:0009236,cobalamin biosynthetic process	lmoi:VV02_19435,path:lmoi00860,Porphyrin metabolism
WP_265443897.1	WP_265443897.1|WP_265443897.1|WP_265443897.1		D-inositol-3-phosphate glycosyltransferase [Flexivirga sp. Q11]		GO:0008375,acetylglucosaminyltransferase activity;GO:0102710,D-inositol-3-phosphate glycosyltransferase activity;GO:0000287,magnesium ion binding	GO:0010125,mycothiol biosynthetic process
WP_265442790.1	WP_265442790.1|WP_265442790.1|WP_265442790.1		hypothetical protein [Flexivirga sp. Q11]
WP_279672230.1	WP_279672230.1|WP_279672230.1|WP_279672230.1		glycosyltransferase [Flexivirga sp. Q11]
WP_265446565.1	WP_265446565.1|WP_265446565.1|WP_265446565.1		acyl-CoA dehydrogenase family protein [Flexivirga sp. Q11]		GO:0003995,acyl-CoA dehydrogenase activity;GO:0050660,flavin adenine dinucleotide binding
WP_265447479.1	WP_265447479.1|WP_265447479.1|WP_265447479.1		CoA transferase [Flexivirga sp. Q11]
WP_171157412.1	WP_171157412.1|WP_171157412.1|WP_171157412.1		MULTISPECIES: peptidoglycan-binding protein [Flexivirga]
WP_265446381.1	WP_265446381.1|WP_265446381.1|WP_265446381.1		class II glutamine amidotransferase [Flexivirga sp. Q11]
WP_279672016.1	WP_279672016.1|WP_279672016.1|WP_279672016.1		Sir2 family NAD-dependent protein deacetylase [Flexivirga sp. Q11]		GO:0070403,NAD+ binding;GO:0016740,transferase activity
WP_279672570.1	WP_279672570.1|WP_279672570.1|WP_279672570.1		YihY/virulence factor BrkB family protein [Flexivirga sp. Q11]
WP_265446591.1	WP_265446591.1|WP_265446591.1|WP_265446591.1		lysophospholipid acyltransferase family protein [Flexivirga sp. Q11]		GO:0016746,acyltransferase activity
WP_279672539.1	WP_279672539.1|WP_279672539.1|WP_279672539.1		MtrAB system histidine kinase MtrB [Flexivirga sp. Q11]	GO:0016020,membrane	GO:0000155,phosphorelay sensor kinase activity		lmoi:VV02_10775,path:lmoi02020,Two-component system
WP_265445006.1	WP_265445006.1|WP_265445006.1|WP_265445006.1		amino acid ABC transporter permease [Flexivirga sp. Q11]	GO:0005886,plasma membrane		GO:0055085,transmembrane transport
WP_265442571.1	WP_265442571.1|WP_265442571.1|WP_265442571.1		adenosyl-hopene transferase HpnH [Flexivirga sp. Q11]
WP_265447646.1	WP_265447646.1|WP_265447646.1|WP_265447646.1		hypothetical protein [Flexivirga sp. Q11]
WP_265442610.1	WP_265442610.1|WP_265442610.1|WP_265442610.1		superoxide dismutase [Flexivirga sp. Q11]		GO:0046872,metal ion binding;GO:0004784,superoxide dismutase activity
WP_265446339.1	WP_265446339.1|WP_265446339.1|WP_265446339.1		ScpA family protein [Flexivirga sp. Q11]			GO:0007059,chromosome segregation
WP_279672169.1	WP_279672169.1|WP_279672169.1|WP_279672169.1		IclR family transcriptional regulator [Flexivirga sp. Q11]		GO:0003677,DNA binding	GO:0006355,regulation of DNA-templated transcription
WP_279672065.1	WP_279672065.1|WP_279672065.1|WP_279672065.1		cysteine desulfurase family protein [Flexivirga sp. Q11]		GO:0003824,catalytic activity		lmoi:VV02_19105,path:lmoi00730,Thiamine metabolism;lmoi:VV02_19105,path:lmoi04122,Sulfur relay system
WP_279671660.1	WP_279671660.1|WP_279671660.1|WP_279671660.1		o-succinylbenzoate synthase [Flexivirga sp. Q11]		GO:0000287,magnesium ion binding;GO:0043748,O-succinylbenzoate synthase activity	GO:0009234,menaquinone biosynthetic process	lmoi:VV02_22430,path:lmoi00130,Ubiquinone and other terpenoid-quinone biosynthesis
WP_265447678.1	WP_265447678.1|WP_265447678.1|WP_265447678.1		response regulator transcription factor [Flexivirga sp. Q11]		GO:0003677,DNA binding	GO:0000160,phosphorelay signal transduction system;GO:0006355,regulation of DNA-templated transcription
WP_265447558.1	WP_265447558.1|WP_265447558.1|WP_265447558.1		NAD(P)H-dependent glycerol-3-phosphate dehydrogenase [Flexivirga sp. Q11]	GO:0009331,glycerol-3-phosphate dehydrogenase complex	GO:0047952,glycerol-3-phosphate dehydrogenase [NAD(P)+] activity;GO:0051287,NAD binding;GO:0016746,acyltransferase activity	GO:0005975,carbohydrate metabolic process;GO:0046167,glycerol-3-phosphate biosynthetic process;GO:0046168,glycerol-3-phosphate catabolic process;GO:0006650,glycerophospholipid metabolic process;GO:0008654,phospholipid biosynthetic process	lmoi:VV02_11545,path:lmoi00564,Glycerophospholipid metabolism;lmoi:VV02_24990,path:lmoi00564,Glycerophospholipid metabolism
WP_279671469.1	WP_279671469.1|WP_279671469.1|WP_279671469.1		exodeoxyribonuclease V subunit gamma [Flexivirga sp. Q11]
WP_279671565.1	WP_279671565.1|WP_279671565.1|WP_279671565.1		galactokinase [Flexivirga sp. Q11]	GO:0005737,cytoplasm	GO:0005524,ATP binding;GO:0004335,galactokinase activity	GO:0006012,galactose metabolic process	lmoi:VV02_25500,path:lmoi00052,Galactose metabolism;lmoi:VV02_25500,path:lmoi00520,Amino sugar and nucleotide sugar metabolism
WP_265447563.1	WP_265447563.1|WP_265447563.1|WP_265447563.1		hypothetical protein [Flexivirga sp. Q11]
WP_265446771.1	WP_265446771.1|WP_265446771.1|WP_265446771.1		class I SAM-dependent methyltransferase [Flexivirga sp. Q11]
WP_265446589.1	WP_265446589.1|WP_265446589.1|WP_265446589.1		RecQ family ATP-dependent DNA helicase [Flexivirga sp. Q11]		GO:0005524,ATP binding;GO:0004386,helicase activity;GO:0003676,nucleic acid binding		lmoi:VV02_16175,path:lmoi03018,RNA degradation
WP_265442976.1	WP_265442976.1|WP_265442976.1|WP_265442976.1		ABC-F family ATP-binding cassette domain-containing protein [Flexivirga sp. Q11]		GO:0005524,ATP binding;GO:0016887,ATP hydrolysis activity		lmoi:VV02_04285,path:lmoi02010,ABC transporters
WP_265447143.1	WP_265447143.1|WP_265447143.1|WP_265447143.1		TetR/AcrR family transcriptional regulator [Flexivirga sp. Q11]		GO:0003677,DNA binding
WP_279672151.1	WP_279672151.1|WP_279672151.1|WP_279672151.1		FadR/GntR family transcriptional regulator [Flexivirga sp. Q11]		GO:0003677,DNA binding;GO:0003700,DNA-binding transcription factor activity
WP_265444379.1	WP_265444379.1|WP_265444379.1|WP_265444379.1		16S rRNA (cytosine(1402)-N(4))-methyltransferase RsmH [Flexivirga sp. Q11]	GO:0005737,cytoplasm	GO:0071424,rRNA (cytosine-N4-)-methyltransferase activity	GO:0070475,rRNA base methylation
WP_265447384.1	WP_265447384.1|WP_265447384.1|WP_265447384.1		glutamate 5-kinase [Flexivirga sp. Q11]	GO:0005737,cytoplasm	GO:0005524,ATP binding;GO:0004349,glutamate 5-kinase activity;GO:0003723,RNA binding	GO:0055129,L-proline biosynthetic process;GO:0016310,phosphorylation	lmoi:VV02_12540,path:lmoi00330,Arginine and proline metabolism;lmoi:VV02_12540,path:lmoi00332,Carbapenem biosynthesis
WP_265444133.1	WP_265444133.1|WP_265444133.1|WP_265444133.1		ATP-binding cassette domain-containing protein [Flexivirga sp. Q11]		GO:0005524,ATP binding
WP_265444366.1	WP_265444366.1|WP_265444366.1|WP_265444366.1		UDP-N-acetylmuramate--L-alanine ligase [Flexivirga sp. Q11]	GO:0005737,cytoplasm	GO:0005524,ATP binding;GO:0008763,UDP-N-acetylmuramate-L-alanine ligase activity	GO:0007049,cell cycle;GO:0051301,cell division;GO:0071555,cell wall organization;GO:0009252,peptidoglycan biosynthetic process;GO:0008360,regulation of cell shape	lmoi:VV02_17370,path:lmoi00550,Peptidoglycan biosynthesis
WP_265443903.1	WP_265443903.1|WP_265443903.1|WP_265443903.1		16S rRNA (cytidine(1402)-2'-O)-methyltransferase [Flexivirga sp. Q11]	GO:0005737,cytoplasm	GO:0070677,rRNA (cytosine-2'-O-)-methyltransferase activity
WP_265445015.1	WP_265445015.1|WP_265445015.1|WP_265445015.1		sodium:solute symporter [Flexivirga sp. Q11]	GO:0016020,membrane	GO:0022857,transmembrane transporter activity
WP_265447527.1	WP_265447527.1|WP_265447527.1|WP_265447527.1		ribonuclease III [Flexivirga sp. Q11]	GO:0005737,cytoplasm	GO:0046872,metal ion binding;GO:0004525,ribonuclease III activity;GO:0019843,rRNA binding	GO:0006397,mRNA processing;GO:0006364,rRNA processing;GO:0008033,tRNA processing
WP_265446729.1	WP_265446729.1|WP_265446729.1|WP_265446729.1		sn-glycerol-3-phosphate ABC transporter ATP-binding protein UgpC [Flexivirga sp. Q11]		GO:0140359,ABC-type transporter activity;GO:0005524,ATP binding;GO:0016887,ATP hydrolysis activity	GO:0008643,carbohydrate transport	lmoi:VV02_07385,path:lmoi02010,ABC transporters
WP_265447046.1	WP_265447046.1|WP_265447046.1|WP_265447046.1		FCD domain-containing protein [Flexivirga sp. Q11]		GO:0003677,DNA binding;GO:0003700,DNA-binding transcription factor activity
WP_265444041.1	WP_265444041.1|WP_265444041.1|WP_265444041.1		xanthine dehydrogenase molybdopterin binding subunit [Flexivirga sp. Q11]		GO:0005506,iron ion binding;GO:0030151,molybdenum ion binding;GO:0016491,oxidoreductase activity		lmoi:VV02_14905,path:lmoi00230,Purine metabolism
WP_279671323.1	WP_279671323.1|WP_279671323.1|WP_279671323.1		DUF3662 and FHA domain-containing protein [Flexivirga sp. Q11]
WP_265444076.1	WP_265444076.1|WP_265444076.1|WP_265444076.1		endonuclease/exonuclease/phosphatase family protein [Flexivirga sp. Q11]		GO:0003824,catalytic activity
WP_265446076.1	WP_265446076.1|WP_265446076.1|WP_265446076.1		hypothetical protein [Flexivirga sp. Q11]
WP_279672405.1	WP_279672405.1|WP_279672405.1|WP_279672405.1		2-phospho-L-lactate guanylyltransferase [Flexivirga sp. Q11]		GO:0005525,GTP binding;GO:0043814,phospholactate guanylyltransferase activity	GO:0052645,F420-0 metabolic process	lmoi:VV02_11535,path:lmoi00680,Methane metabolism
WP_265442499.1	WP_265442499.1|WP_265442499.1|WP_265442499.1		hypothetical protein [Flexivirga sp. Q11]
WP_279672543.1	WP_279672543.1|WP_279672543.1|WP_279672543.1		glycosyltransferase [Flexivirga sp. Q11]		GO:0016740,transferase activity
WP_265445562.1	WP_265445562.1|WP_265445562.1|WP_265445562.1		hypothetical protein [Flexivirga sp. Q11]
WP_265442420.1	WP_265442420.1|WP_265442420.1|WP_265442420.1		NAD(P)/FAD-dependent oxidoreductase [Flexivirga sp. Q11]		GO:0004497,monooxygenase activity		lmoi:VV02_03845,path:lmoi00627,Aminobenzoate degradation
WP_279671716.1	WP_279671716.1|WP_279671716.1|WP_279671716.1		potassium/proton antiporter [Flexivirga sp. Q11]	GO:0016020,membrane	GO:0008324,monoatomic cation transmembrane transporter activity	GO:0006813,potassium ion transport
WP_265444363.1	WP_265444363.1|WP_265444363.1|WP_265444363.1		HTH domain-containing protein [Flexivirga sp. Q11]		GO:0003677,DNA binding	GO:0000160,phosphorelay signal transduction system;GO:0006355,regulation of DNA-templated transcription	lmoi:VV02_08945,path:lmoi02020,Two-component system
WP_265447341.1	WP_265447341.1|WP_265447341.1|WP_265447341.1		uroporphyrinogen-III C-methyltransferase [Flexivirga sp. Q11]		GO:0004851,uroporphyrin-III C-methyltransferase activity	GO:0032259,methylation;GO:0019354,siroheme biosynthetic process
WP_265442902.1	WP_265442902.1|WP_265442902.1|WP_265442902.1		VOC family protein [Flexivirga sp. Q11]		GO:0016740,transferase activity
WP_279671625.1	WP_279671625.1|WP_279671625.1|WP_279671625.1		GNAT family N-acetyltransferase [Flexivirga sp. Q11]		GO:0016747,acyltransferase activity, transferring groups other than amino-acyl groups
WP_279672368.1	WP_279672368.1|WP_279672368.1|WP_279672368.1		guanylate kinase [Flexivirga sp. Q11]	GO:0005737,cytoplasm	GO:0005524,ATP binding;GO:0004385,guanylate kinase activity	GO:0016310,phosphorylation	lmoi:VV02_14040,path:lmoi00230,Purine metabolism
WP_265445535.1	WP_265445535.1|WP_265445535.1|WP_265445535.1		uroporphyrinogen-III C-methyltransferase [Flexivirga sp. Q11]		GO:0051287,NAD binding;GO:0043115,precorrin-2 dehydrogenase activity;GO:0051266,sirohydrochlorin ferrochelatase activity;GO:0004851,uroporphyrin-III C-methyltransferase activity	GO:0009236,cobalamin biosynthetic process;GO:0032259,methylation;GO:0019354,siroheme biosynthetic process	lmoi:VV02_06095,path:lmoi00860,Porphyrin metabolism
WP_265447251.1	WP_265447251.1|WP_265447251.1|WP_265447251.1		M4 family metallopeptidase [Flexivirga sp. Q11]	GO:0005576,extracellular region	GO:0046872,metal ion binding;GO:0004222,metalloendopeptidase activity	GO:0006508,proteolysis
WP_265447152.1	WP_265447152.1|WP_265447152.1|WP_265447152.1		acyl carrier protein [Flexivirga sp. Q11]	GO:0005737,cytoplasm	GO:0000036,acyl carrier activity		lmoi:VV02_13295,path:lmoi00061,Fatty acid biosynthesis
WP_265447054.1	WP_265447054.1|WP_265447054.1|WP_265447054.1		sugar ABC transporter permease [Flexivirga sp. Q11]	GO:0005886,plasma membrane		GO:0055085,transmembrane transport	lmoi:VV02_13590,path:lmoi02010,ABC transporters
WP_265447692.1	WP_265447692.1|WP_265447692.1|WP_265447692.1		adenosylmethionine--8-amino-7-oxononanoate transaminase [Flexivirga sp. Q11]	GO:0005737,cytoplasm	GO:0004015,adenosylmethionine-8-amino-7-oxononanoate transaminase activity;GO:0030170,pyridoxal phosphate binding	GO:0009102,biotin biosynthetic process	lmoi:VV02_02325,path:lmoi00780,Biotin metabolism
WP_279671708.1	WP_279671708.1|WP_279671708.1|WP_279671708.1		hypothetical protein [Flexivirga sp. Q11]
WP_265445764.1	WP_265445764.1|WP_265445764.1|WP_265445764.1		helix-turn-helix domain-containing protein [Flexivirga sp. Q11]
WP_265447298.1	WP_265447298.1|WP_265447298.1|WP_265447298.1		(Fe-S)-binding protein [Flexivirga sp. Q11]		GO:0051539,4 iron, 4 sulfur cluster binding;GO:0046872,metal ion binding		lmoi:VV02_12770,path:lmoi00630,Glyoxylate and dicarboxylate metabolism
WP_265444822.1	WP_265444822.1|WP_265444822.1|WP_265444822.1		septum formation family protein [Flexivirga sp. Q11]
WP_279671884.1	WP_279671884.1|WP_279671884.1|WP_279671884.1		glucose-1-phosphate thymidylyltransferase RfbA [Flexivirga sp. Q11]		GO:0008879,glucose-1-phosphate thymidylyltransferase activity;GO:0046872,metal ion binding	GO:0045226,extracellular polysaccharide biosynthetic process	lmoi:VV02_21400,path:lmoi00541,O-Antigen nucleotide sugar biosynthesis;lmoi:VV02_21400,path:lmoi00523,Polyketide sugar unit biosynthesis;lmoi:VV02_21400,path:lmoi00521,Streptomycin biosynthesis;lmoi:VV02_21400,path:lmoi00525,Acarbose and validamycin biosynthesis
WP_265444073.1	WP_265444073.1|WP_265444073.1|WP_265444073.1		alpha/beta fold hydrolase [Flexivirga sp. Q11]		GO:0052689,carboxylic ester hydrolase activity
WP_279672171.1	WP_279672171.1|WP_279672171.1|WP_279672171.1		MDR family MFS transporter [Flexivirga sp. Q11]	GO:0016020,membrane	GO:0022857,transmembrane transporter activity
WP_265445937.1	WP_265445937.1|WP_265445937.1|WP_265445937.1		tRNA pseudouridine(38-40) synthase TruA [Flexivirga sp. Q11]		GO:0003723,RNA binding;GO:0106029,tRNA pseudouridine synthase activity	GO:0031119,tRNA pseudouridine synthesis
WP_279672585.1	WP_279672585.1|WP_279672585.1|WP_279672585.1		amidohydrolase [Flexivirga sp. Q11]		GO:0016787,hydrolase activity
WP_279671947.1	WP_279671947.1|WP_279671947.1|WP_279671947.1		phosphotransferase [Flexivirga sp. Q11]
WP_265446745.1	WP_265446745.1|WP_265446745.1|WP_265446745.1		SDR family oxidoreductase [Flexivirga sp. Q11]		GO:0070403,NAD+ binding;GO:0048040,UDP-glucuronate decarboxylase activity	GO:0042732,D-xylose metabolic process;GO:0033320,UDP-D-xylose biosynthetic process	lmoi:VV02_14435,path:lmoi00541,O-Antigen nucleotide sugar biosynthesis;lmoi:VV02_14435,path:lmoi00523,Polyketide sugar unit biosynthesis;lmoi:VV02_14435,path:lmoi01055,Biosynthesis of vancomycin group antibiotics;lmoi:VV02_14435,path:lmoi00521,Streptomycin biosynthesis;lmoi:VV02_14435,path:lmoi00525,Acarbose and validamycin biosynthesis
WP_265445995.1	WP_265445995.1|WP_265445995.1|WP_265445995.1		sugar ABC transporter permease [Flexivirga sp. Q11]	GO:0005886,plasma membrane		GO:0055085,transmembrane transport	lmoi:VV02_20785,path:lmoi02010,ABC transporters
WP_265443544.1	WP_265443544.1|WP_265443544.1|WP_265443544.1		GntR family transcriptional regulator [Flexivirga sp. Q11]		GO:0003677,DNA binding;GO:0003700,DNA-binding transcription factor activity
WP_279671642.1	WP_279671642.1|WP_279671642.1|WP_279671642.1		pantoate--beta-alanine ligase [Flexivirga sp. Q11]	GO:0005737,cytoplasm	GO:0005524,ATP binding;GO:0004592,pantoate-beta-alanine ligase activity	GO:0015940,pantothenate biosynthetic process	lmoi:VV02_01100,path:lmoi00410,beta-Alanine metabolism;lmoi:VV02_01100,path:lmoi00770,Pantothenate and CoA biosynthesis
WP_265442600.1	WP_265442600.1|WP_265442600.1|WP_265442600.1		hypothetical protein [Flexivirga sp. Q11]
WP_265443273.1	WP_265443273.1|WP_265443273.1|WP_265443273.1		GTP cyclohydrolase I FolE [Flexivirga sp. Q11]		GO:0005525,GTP binding;GO:0003934,GTP cyclohydrolase I activity;GO:0008270,zinc ion binding	GO:0035998,7,8-dihydroneopterin 3'-triphosphate biosynthetic process;GO:0006730,one-carbon metabolic process;GO:0046654,tetrahydrofolate biosynthetic process	lmoi:VV02_23145,path:lmoi00790,Folate biosynthesis
WP_265445776.1	WP_265445776.1|WP_265445776.1|WP_265445776.1		GNAT family N-acetyltransferase [Flexivirga sp. Q11]		GO:0016747,acyltransferase activity, transferring groups other than amino-acyl groups
WP_279671444.1	WP_279671444.1|WP_279671444.1|WP_279671444.1		DUF429 domain-containing protein [Flexivirga sp. Q11]		GO:0016301,kinase activity	GO:0015969,guanosine tetraphosphate metabolic process;GO:0016310,phosphorylation
WP_279672396.1	WP_279672396.1|WP_279672396.1|WP_279672396.1		TIGR03936 family radical SAM-associated protein [Flexivirga sp. Q11]
WP_265446869.1	WP_265446869.1|WP_265446869.1|WP_265446869.1		orotidine-5'-phosphate decarboxylase [Flexivirga sp. Q11]		GO:0004590,orotidine-5'-phosphate decarboxylase activity	GO:0006207,'de novo' pyrimidine nucleobase biosynthetic process;GO:0044205,'de novo' UMP biosynthetic process	lmoi:VV02_14015,path:lmoi00240,Pyrimidine metabolism
WP_279672258.1	WP_279672258.1|WP_279672258.1|WP_279672258.1		AarF/ABC1/UbiB kinase family protein [Flexivirga sp. Q11]		GO:0005524,ATP binding
WP_265443435.1	WP_265443435.1|WP_265443435.1|WP_265443435.1		hypothetical protein [Flexivirga sp. Q11]
WP_265444547.1	WP_265444547.1|WP_265444547.1|WP_265444547.1		nitrilase-related carbon-nitrogen hydrolase [Flexivirga sp. Q11]		GO:0016787,hydrolase activity	GO:0006807,nitrogen compound metabolic process	lmoi:VV02_18000,path:lmoi00330,Arginine and proline metabolism
WP_265446163.1	WP_265446163.1|WP_265446163.1|WP_265446163.1		VTT domain-containing protein [Flexivirga sp. Q11]	GO:0005886,plasma membrane
WP_265445717.1	WP_265445717.1|WP_265445717.1|WP_265445717.1		aminopeptidase N [Flexivirga sp. Q11]		GO:0004177,aminopeptidase activity;GO:0008237,metallopeptidase activity;GO:0008270,zinc ion binding	GO:0006508,proteolysis	lmoi:VV02_21785,path:lmoi00480,Glutathione metabolism
WP_265447919.1	WP_265447919.1|WP_265447919.1|WP_265447919.1		polysaccharide biosynthesis tyrosine autokinase [Flexivirga sp. Q11]
WP_265442808.1	WP_265442808.1|WP_265442808.1|WP_265442808.1		TIM barrel protein [Flexivirga sp. Q11]			GO:0005975,carbohydrate metabolic process
WP_265443838.1	WP_265443838.1|WP_265443838.1|WP_265443838.1		Bax inhibitor-1/YccA family protein [Flexivirga sp. Q11]	GO:0016020,membrane
WP_279672274.1	WP_279672274.1|WP_279672274.1|WP_279672274.1		aminoglycoside phosphotransferase family protein [Flexivirga sp. Q11]
WP_279672327.1	WP_279672327.1|WP_279672327.1|WP_279672327.1		MFS transporter [Flexivirga sp. Q11]	GO:0016020,membrane	GO:0022857,transmembrane transporter activity
WP_265447485.1	WP_265447485.1|WP_265447485.1|WP_265447485.1		response regulator transcription factor [Flexivirga sp. Q11]		GO:0003677,DNA binding	GO:0000160,phosphorelay signal transduction system;GO:0006355,regulation of DNA-templated transcription
WP_265447784.1	WP_265447784.1|WP_265447784.1|WP_265447784.1		nicotinate-nucleotide adenylyltransferase [Flexivirga sp. Q11]		GO:0005524,ATP binding;GO:0004515,nicotinate-nucleotide adenylyltransferase activity	GO:0009435,NAD biosynthetic process	lmoi:VV02_12570,path:lmoi00760,Nicotinate and nicotinamide metabolism
WP_265445450.1	WP_265445450.1|WP_265445450.1|WP_265445450.1		phage tail protein [Flexivirga sp. Q11]
WP_171157339.1	WP_171157339.1|WP_171157339.1|WP_171157339.1		MULTISPECIES: Lsr2 family protein [Flexivirga]		GO:0016746,acyltransferase activity;GO:0003677,DNA binding
WP_265445621.1	WP_265445621.1|WP_265445621.1|WP_265445621.1		response regulator transcription factor [Flexivirga sp. Q11]		GO:0003677,DNA binding	GO:0000160,phosphorelay signal transduction system;GO:0006355,regulation of DNA-templated transcription
WP_265443246.1	WP_265443246.1|WP_265443246.1|WP_265443246.1		proline racemase family protein [Flexivirga sp. Q11]				lmoi:VV02_11045,path:lmoi00330,Arginine and proline metabolism;lmoi:VV02_11045,path:lmoi00470,D-Amino acid metabolism
WP_265446450.1	WP_265446450.1|WP_265446450.1|WP_265446450.1		SatD family protein [Flexivirga sp. Q11]
WP_265443880.1	WP_265443880.1|WP_265443880.1|WP_265443880.1		endonuclease III [Flexivirga sp. Q11]		GO:0051539,4 iron, 4 sulfur cluster binding;GO:0140078,class I DNA-(apurinic or apyrimidinic site) endonuclease activity;GO:0003677,DNA binding;GO:0019104,DNA N-glycosylase activity;GO:0004519,endonuclease activity;GO:0046872,metal ion binding	GO:0006284,base-excision repair	lmoi:VV02_23615,path:lmoi03410,Base excision repair
WP_265443097.1	WP_265443097.1|WP_265443097.1|WP_265443097.1		AraC family transcriptional regulator [Flexivirga sp. Q11]		GO:0003700,DNA-binding transcription factor activity;GO:0043565,sequence-specific DNA binding
WP_265447475.1	WP_265447475.1|WP_265447475.1|WP_265447475.1		acyl-CoA dehydrogenase family protein [Flexivirga sp. Q11]		GO:0003995,acyl-CoA dehydrogenase activity;GO:0050660,flavin adenine dinucleotide binding
WP_279672421.1	WP_279672421.1|WP_279672421.1|WP_279672421.1		crosslink repair DNA glycosylase YcaQ family protein [Flexivirga sp. Q11]
WP_265447337.1	WP_265447337.1|WP_265447337.1|WP_265447337.1		cob(I)yrinic acid a,c-diamide adenosyltransferase [Flexivirga sp. Q11]		GO:0005524,ATP binding;GO:0008817,corrinoid adenosyltransferase activity	GO:0009236,cobalamin biosynthetic process	lmoi:VV02_21300,path:lmoi00860,Porphyrin metabolism
WP_265443996.1	WP_265443996.1|WP_265443996.1|WP_265443996.1		class I SAM-dependent RNA methyltransferase [Flexivirga sp. Q11]		GO:0008173,RNA methyltransferase activity	GO:0006396,RNA processing
WP_265442504.1	WP_265442504.1|WP_265442504.1|WP_265442504.1		hypothetical protein [Flexivirga sp. Q11]
WP_171155149.1	WP_171155149.1|WP_171155149.1|WP_171155149.1		MULTISPECIES: DUF5593 domain-containing protein [Flexivirga]
WP_265444567.1	WP_265444567.1|WP_265444567.1|WP_265444567.1		CinA family protein [Flexivirga sp. Q11]				lmoi:VV02_18125,path:lmoi00760,Nicotinate and nicotinamide metabolism
WP_279671588.1	WP_279671588.1|WP_279671588.1|WP_279671588.1		class I SAM-dependent methyltransferase [Flexivirga sp. Q11]		GO:0008168,methyltransferase activity
WP_265447299.1	WP_265447299.1|WP_265447299.1|WP_265447299.1		IclR family transcriptional regulator [Flexivirga sp. Q11]		GO:0003677,DNA binding	GO:0006355,regulation of DNA-templated transcription
WP_279671679.1	WP_279671679.1|WP_279671679.1|WP_279671679.1		alpha/beta hydrolase [Flexivirga sp. Q11]		GO:0016787,hydrolase activity		lmoi:VV02_07245,path:lmoi00362,Benzoate degradation
WP_265447119.1	WP_265447119.1|WP_265447119.1|WP_265447119.1		DUF3052 domain-containing protein [Flexivirga sp. Q11]
WP_265444197.1	WP_265444197.1|WP_265444197.1|WP_265444197.1		sugar ABC transporter substrate-binding protein [Flexivirga sp. Q11]				lmoi:VV02_12300,path:lmoi02010,ABC transporters
WP_265445246.1	WP_265445246.1|WP_265445246.1|WP_265445246.1		alpha/beta hydrolase [Flexivirga sp. Q11]
WP_265443165.1	WP_265443165.1|WP_265443165.1|WP_265443165.1		Na+/H+ antiporter NhaA [Flexivirga sp. Q11]	GO:0005886,plasma membrane	GO:0015297,antiporter activity;GO:0015081,sodium ion transmembrane transporter activity	GO:0006885,regulation of pH
WP_265444156.1	WP_265444156.1|WP_265444156.1|WP_265444156.1		ATP-binding cassette domain-containing protein [Flexivirga sp. Q11]		GO:0005524,ATP binding;GO:0016887,ATP hydrolysis activity
WP_265445172.1	WP_265445172.1|WP_265445172.1|WP_265445172.1		L,D-transpeptidase [Flexivirga sp. Q11]
WP_265442743.1	WP_265442743.1|WP_265442743.1|WP_265442743.1		DUF475 domain-containing protein [Flexivirga sp. Q11]
WP_265447731.1	WP_265447731.1|WP_265447731.1|WP_265447731.1		GNAT family N-acetyltransferase [Flexivirga sp. Q11]		GO:0016747,acyltransferase activity, transferring groups other than amino-acyl groups
WP_265447720.1	WP_265447720.1|WP_265447720.1|WP_265447720.1		hypothetical protein [Flexivirga sp. Q11]		GO:0005524,ATP binding;GO:0046872,metal ion binding
WP_265448070.1	WP_265448070.1|WP_265448070.1|WP_265448070.1		DUF4307 domain-containing protein [Flexivirga sp. Q11]	GO:0016020,membrane
WP_265446567.1	WP_265446567.1|WP_265446567.1|WP_265446567.1		thioredoxin [Flexivirga sp. Q11]		GO:0015035,protein-disulfide reductase activity
WP_265447853.1	WP_265447853.1|WP_265447853.1|WP_265447853.1		hypothetical protein [Flexivirga sp. Q11]	GO:0016020,membrane
WP_279672422.1	WP_279672422.1|WP_279672422.1|WP_279672422.1		TetR/AcrR family transcriptional regulator [Flexivirga sp. Q11]		GO:0003677,DNA binding	GO:0045892,negative regulation of DNA-templated transcription
WP_265446572.1	WP_265446572.1|WP_265446572.1|WP_265446572.1		hypothetical protein [Flexivirga sp. Q11]
WP_265446749.1	WP_265446749.1|WP_265446749.1|WP_265446749.1		SIS domain-containing protein [Flexivirga sp. Q11]		GO:0097367,carbohydrate derivative binding;GO:0016853,isomerase activity	GO:1901135,carbohydrate derivative metabolic process	lmoi:VV02_14420,path:lmoi00540,Lipopolysaccharide biosynthesis
WP_279671536.1	WP_279671536.1|WP_279671536.1|WP_279671536.1		ATP-binding cassette domain-containing protein [Flexivirga sp. Q11]	GO:0043190,ATP-binding cassette (ABC) transporter complex	GO:0005524,ATP binding;GO:0016887,ATP hydrolysis activity;GO:0022857,transmembrane transporter activity		lmoi:VV02_08505,path:lmoi02024,Quorum sensing
WP_265444345.1	WP_265444345.1|WP_265444345.1|WP_265444345.1		TraR/DksA C4-type zinc finger protein [Flexivirga sp. Q11]		GO:0008270,zinc ion binding
WP_279672393.1	WP_279672393.1|WP_279672393.1|WP_279672393.1		precorrin-6y C5,15-methyltransferase (decarboxylating) subunit CbiE [Flexivirga sp. Q11]		GO:0008276,protein methyltransferase activity	GO:0009236,cobalamin biosynthetic process	lmoi:VV02_21310,path:lmoi00860,Porphyrin metabolism
WP_279671813.1	WP_279671813.1|WP_279671813.1|WP_279671813.1		histidine phosphatase family protein [Flexivirga sp. Q11]
WP_265444182.1	WP_265444182.1|WP_265444182.1|WP_265444182.1		hypothetical protein [Flexivirga sp. Q11]
WP_265445084.1	WP_265445084.1|WP_265445084.1|WP_265445084.1		APC family permease [Flexivirga sp. Q11]	GO:0016020,membrane	GO:0003677,DNA binding;GO:0022857,transmembrane transporter activity
WP_265447566.1	WP_265447566.1|WP_265447566.1|WP_265447566.1		3-isopropylmalate dehydratase small subunit [Flexivirga sp. Q11]	GO:0009316,3-isopropylmalate dehydratase complex	GO:0003861,3-isopropylmalate dehydratase activity;GO:0016853,isomerase activity	GO:0009098,leucine biosynthetic process	lmoi:VV02_11520,path:lmoi00660,C5-Branched dibasic acid metabolism;lmoi:VV02_11520,path:lmoi00290,Valine, leucine and isoleucine biosynthesis
WP_265447447.1	WP_265447447.1|WP_265447447.1|WP_265447447.1		DUF4439 domain-containing protein [Flexivirga sp. Q11]	GO:0016020,membrane
WP_265445988.1	WP_265445988.1|WP_265445988.1|WP_265445988.1		organic hydroperoxide resistance protein [Flexivirga sp. Q11]			GO:0006979,response to oxidative stress
WP_265447237.1	WP_265447237.1|WP_265447237.1|WP_265447237.1		NAD(P)/FAD-dependent oxidoreductase [Flexivirga sp. Q11]		GO:0016491,oxidoreductase activity
WP_265447371.1	WP_265447371.1|WP_265447371.1|WP_265447371.1		DUF4442 domain-containing protein [Flexivirga sp. Q11]
WP_265446609.1	WP_265446609.1|WP_265446609.1|WP_265446609.1		cyanophycinase [Flexivirga sp. Q11]		GO:0008236,serine-type peptidase activity	GO:0006508,proteolysis
WP_265447840.1	WP_265447840.1|WP_265447840.1|WP_265447840.1		hypothetical protein [Flexivirga sp. Q11]	GO:0016020,membrane
WP_265446307.1	WP_265446307.1|WP_265446307.1|WP_265446307.1		deoxyribonuclease IV [Flexivirga sp. Q11]		GO:0003677,DNA binding;GO:0004519,endonuclease activity;GO:0008270,zinc ion binding	GO:0005975,carbohydrate metabolic process;GO:0006281,DNA repair	lmoi:VV02_15115,path:lmoi03410,Base excision repair
WP_265444266.1	WP_265444266.1|WP_265444266.1|WP_265444266.1		TetR family transcriptional regulator [Flexivirga sp. Q11]		GO:0003677,DNA binding
WP_265447883.1	WP_265447883.1|WP_265447883.1|WP_265447883.1		ABC transporter permease [Flexivirga sp. Q11]
WP_265447410.1	WP_265447410.1|WP_265447410.1|WP_265447410.1		tRNA pseudouridine(55) synthase TruB [Flexivirga sp. Q11]		GO:0003723,RNA binding;GO:0106029,tRNA pseudouridine synthase activity	GO:0031119,tRNA pseudouridine synthesis
WP_279672330.1	WP_279672330.1|WP_279672330.1|WP_279672330.1		hemolysin family protein [Flexivirga sp. Q11]	GO:0016020,membrane
WP_265446980.1	WP_265446980.1|WP_265446980.1|WP_265446980.1		ABC transporter ATP-binding protein [Flexivirga sp. Q11]	GO:0016020,membrane	GO:0140359,ABC-type transporter activity;GO:0005524,ATP binding;GO:0016887,ATP hydrolysis activity
WP_279671596.1	WP_279671596.1|WP_279671596.1|WP_279671596.1		alpha-hydroxy-acid oxidizing protein [Flexivirga sp. Q11]		GO:0010181,FMN binding;GO:0004497,monooxygenase activity		lmoi:VV02_23890,path:lmoi00620,Pyruvate metabolism
WP_265446074.1	WP_265446074.1|WP_265446074.1|WP_265446074.1		hypothetical protein [Flexivirga sp. Q11]
WP_265447724.1	WP_265447724.1|WP_265447724.1|WP_265447724.1		hypothetical protein [Flexivirga sp. Q11]
WP_265448048.1	WP_265448048.1|WP_265448048.1|WP_265448048.1		NAD(P)H-hydrate epimerase [Flexivirga sp. Q11]		GO:0052855,ADP-dependent NAD(P)H-hydrate dehydratase activity;GO:0005524,ATP binding;GO:0016301,kinase activity;GO:0046872,metal ion binding;GO:0052856,NADHX epimerase activity;GO:0052857,NADPHX epimerase activity	GO:0046496,nicotinamide nucleotide metabolic process;GO:0016310,phosphorylation
WP_265442748.1	WP_265442748.1|WP_265442748.1|WP_265442748.1		ATP-binding cassette domain-containing protein [Flexivirga sp. Q11]		GO:0005524,ATP binding
WP_265446267.1	WP_265446267.1|WP_265446267.1|WP_265446267.1		SDR family NAD(P)-dependent oxidoreductase [Flexivirga sp. Q11]		GO:0016491,oxidoreductase activity
WP_265446325.1	WP_265446325.1|WP_265446325.1|WP_265446325.1		preprotein translocase subunit YajC [Flexivirga sp. Q11]	GO:0005886,plasma membrane			lmoi:VV02_15170,path:lmoi03060,Protein export;lmoi:VV02_15170,path:lmoi03070,Bacterial secretion system;lmoi:VV02_15170,path:lmoi02024,Quorum sensing
WP_279672606.1	WP_279672606.1|WP_279672606.1|WP_279672606.1		tRNA (adenosine(37)-N6)-threonylcarbamoyltransferase complex dimerization subunit type 1 TsaB [Flexivirga sp. Q11]			GO:0002949,tRNA threonylcarbamoyladenosine modification
WP_265445063.1	WP_265445063.1|WP_265445063.1|WP_265445063.1		SsrA-binding protein SmpB [Flexivirga sp. Q11]	GO:0005737,cytoplasm	GO:0003677,DNA binding;GO:0003723,RNA binding	GO:0070929,trans-translation
WP_265446811.1	WP_265446811.1|WP_265446811.1|WP_265446811.1		prolipoprotein diacylglyceryl transferase [Flexivirga sp. Q11]	GO:0005886,plasma membrane	GO:0008961,phosphatidylglycerol-prolipoprotein diacylglyceryl transferase activity	GO:0042158,lipoprotein biosynthetic process
WP_265445664.1	WP_265445664.1|WP_265445664.1|WP_265445664.1		alanine racemase [Flexivirga sp. Q11]
WP_265447344.1	WP_265447344.1|WP_265447344.1|WP_265447344.1		bifunctional adenosylcobinamide kinase/adenosylcobinamide-phosphate guanylyltransferase [Flexivirga sp. Q11]		GO:0043752,adenosylcobinamide kinase activity;GO:0005524,ATP binding;GO:0008820,cobinamide phosphate guanylyltransferase activity;GO:0005525,GTP binding	GO:0009236,cobalamin biosynthetic process;GO:0016310,phosphorylation	lmoi:VV02_17130,path:lmoi00860,Porphyrin metabolism
WP_246242693.1	WP_246242693.1|WP_246242693.1|WP_246242693.1		MULTISPECIES: carbohydrate ABC transporter permease [Flexivirga]	GO:0005886,plasma membrane		GO:0055085,transmembrane transport	lmoi:VV02_13595,path:lmoi02010,ABC transporters
WP_265445746.1	WP_265445746.1|WP_265445746.1|WP_265445746.1		acyl-CoA dehydrogenase [Flexivirga sp. Q11]	GO:0005777,peroxisome	GO:0003997,acyl-CoA oxidase activity;GO:0071949,FAD binding	GO:0006635,fatty acid beta-oxidation	lmoi:VV02_21660,path:lmoi00640,Propanoate metabolism;lmoi:VV02_21660,path:lmoi00071,Fatty acid degradation;lmoi:VV02_21660,path:lmoi00592,alpha-Linolenic acid metabolism;lmoi:VV02_21660,path:lmoi01040,Biosynthesis of unsaturated fatty acids;lmoi:VV02_21660,path:lmoi00410,beta-Alanine metabolism
WP_265444166.1	WP_265444166.1|WP_265444166.1|WP_265444166.1		aspartate--tRNA(Asn) ligase [Flexivirga sp. Q11]	GO:0005737,cytoplasm	GO:0004815,aspartate-tRNA ligase activity;GO:0050560,aspartate-tRNA(Asn) ligase activity;GO:0005524,ATP binding;GO:0003676,nucleic acid binding	GO:0006422,aspartyl-tRNA aminoacylation	lmoi:VV02_13865,path:lmoi00970,Aminoacyl-tRNA biosynthesis
WP_265443883.1	WP_265443883.1|WP_265443883.1|WP_265443883.1		dihydropteroate synthase [Flexivirga sp. Q11]		GO:0004156,dihydropteroate synthase activity	GO:0009396,folic acid-containing compound biosynthetic process	lmoi:VV02_23140,path:lmoi00790,Folate biosynthesis
WP_265447288.1	WP_265447288.1|WP_265447288.1|WP_265447288.1		tRNA (guanosine(46)-N7)-methyltransferase TrmB [Flexivirga sp. Q11]		GO:0008176,tRNA (guanine-N7-)-methyltransferase activity
WP_265446558.1	WP_265446558.1|WP_265446558.1|WP_265446558.1		ATP-dependent DNA ligase [Flexivirga sp. Q11]		GO:0005524,ATP binding;GO:0003677,DNA binding;GO:0003910,DNA ligase (ATP) activity;GO:0046872,metal ion binding	GO:0007049,cell cycle;GO:0051301,cell division;GO:0071897,DNA biosynthetic process;GO:0006310,DNA recombination;GO:0006281,DNA repair;GO:0006260,DNA replication
WP_265445595.1	WP_265445595.1|WP_265445595.1|WP_265445595.1		ABC transporter ATP-binding protein [Flexivirga sp. Q11]		GO:0005524,ATP binding;GO:0016887,ATP hydrolysis activity
WP_265447116.1	WP_265447116.1|WP_265447116.1|WP_265447116.1		APH(3'') family aminoglycoside O-phosphotransferase [Flexivirga sp. Q11]
WP_279671998.1	WP_279671998.1|WP_279671998.1|WP_279671998.1		penicillin-binding protein 2 [Flexivirga sp. Q11]	GO:0016020,membrane	GO:0008658,penicillin binding		lmoi:VV02_17400,path:lmoi00550,Peptidoglycan biosynthesis;lmoi:VV02_17400,path:lmoi01501,beta-Lactam resistance
WP_279671836.1	WP_279671836.1|WP_279671836.1|WP_279671836.1		dihydrofolate reductase [Flexivirga sp. Q11]		GO:0016787,hydrolase activity
WP_265448088.1	WP_265448088.1|WP_265448088.1|WP_265448088.1		hypothetical protein [Flexivirga sp. Q11]
WP_265448024.1	WP_265448024.1|WP_265448024.1|WP_265448024.1		DCC1-like thiol-disulfide oxidoreductase family protein [Flexivirga sp. Q11]
WP_279671460.1	WP_279671460.1|WP_279671460.1|WP_279671460.1		geranylgeranyl reductase family protein [Flexivirga sp. Q11]		GO:0071949,FAD binding;GO:0016628,oxidoreductase activity, acting on the CH-CH group of donors, NAD or NADP as acceptor
WP_265445390.1	WP_265445390.1|WP_265445390.1|WP_265445390.1		beta-phosphoglucomutase family hydrolase [Flexivirga sp. Q11]
WP_265443000.1	WP_265443000.1|WP_265443000.1|WP_265443000.1		hypothetical protein [Flexivirga sp. Q11]
[truncated: 1,003 more rows]
